# Supplementary material for: CircGPRC5A enhances colorectal cancer progress by stabilizing PPP1CA and inducing YAP dephosphorylation
Source: J Exp Clin Cancer Res. 2023 Dec 6;42:334. doi: 10.1186/s13046-023-02915-7 (PMC10698990; doi:10.1186/s13046-023-02915-7)
Supplement: Supplementary file 2 — Additional file 2. [file 13046_2023_2915_MOESM2_ESM.xlsx]

## Sheet: 5组富集组扣除6组对照组
prot_hit_num	prot_acc	prot_desc	prot_mass	prot_matches	prot_matches_sig	prot_sequences	prot_sequences_sig	prot_cover	prot_pi	emPAI
11	sp|Q92759|TF2H4_HUMAN	General transcription factor IIH subunit 4 OS=Homo sapiens OX=9606 GN=GTF2H4 PE=1 SV=1	52324	2	2	2	2	5.4	9.12	0.13
13	sp|P20645|MPRD_HUMAN	Cation-dependent mannose-6-phosphate receptor OS=Homo sapiens OX=9606 GN=M6PR PE=1 SV=1	31487	1	1	1	1	5.1	5.57	0.11
15	sp|P62136|PP1A_HUMAN	Serine/threonine-protein phosphatase PP1-alpha catalytic subunit OS=Homo sapiens OX=9606 GN=PPP1CA PE=1 SV=1	38229	3	3	3	3	6.4	5.94	0.28
29	sp|P60866|RS20_HUMAN	40S ribosomal protein S20 OS=Homo sapiens OX=9606 GN=RPS20 PE=1 SV=1	13478	1	1	1	1	9.2	9.95	0.25
31	sp|P22061|PIMT_HUMAN	Protein-L-isoaspartate(D-aspartate) O-methyltransferase OS=Homo sapiens OX=9606 GN=PCMT1 PE=1 SV=4	24792	1	1	1	1	4.8	6.7	0.14
32	sp|P62269|RS18_HUMAN	40S ribosomal protein S18 OS=Homo sapiens OX=9606 GN=RPS18 PE=1 SV=3	17708	1	1	1	1	7.2	10.99	0.19
34	sp|Q02818|NUCB1_HUMAN	Nucleobindin-1 OS=Homo sapiens OX=9606 GN=NUCB1 PE=1 SV=4	53846	1	1	1	1	2.2	5.15	0.06
35	sp|P05141|ADT2_HUMAN	ADP/ATP translocase 2 OS=Homo sapiens OX=9606 GN=SLC25A5 PE=1 SV=7	33059	1	1	1	1	2.7	9.71	0.1
37	sp|P67812|SC11A_HUMAN	Signal peptidase complex catalytic subunit SEC11A OS=Homo sapiens OX=9606 GN=SEC11A PE=1 SV=1	20612	1	1	1	1	4.5	9.48	0.16
38	sp|Q9Y3A3|PHOCN_HUMAN	MOB-like protein phocein OS=Homo sapiens OX=9606 GN=MOB4 PE=1 SV=1	26529	2	2	2	2	10.2	5.5	0.27
39	sp|P31942|HNRH3_HUMAN	Heterogeneous nuclear ribonucleoprotein H3 OS=Homo sapiens OX=9606 GN=HNRNPH3 PE=1 SV=2	36960	2	2	2	2	4.6	6.37	0.19
44	sp|Q15907|RB11B_HUMAN	Ras-related protein Rab-11B OS=Homo sapiens OX=9606 GN=RAB11B PE=1 SV=4	24588	1	1	1	1	5	5.64	0.14
45	sp|P25705|ATPA_HUMAN	ATP synthase subunit alpha, mitochondrial OS=Homo sapiens OX=9606 GN=ATP5F1A PE=1 SV=1	59828	1	1	1	1	1.8	9.16	0.05
46	sp|P81605|DCD_HUMAN	Dermcidin OS=Homo sapiens OX=9606 GN=DCD PE=1 SV=2	11391	1	1	1	1	12.7	6.08	0.28
48	sp|P46781|RS9_HUMAN	40S ribosomal protein S9 OS=Homo sapiens OX=9606 GN=RPS9 PE=1 SV=3	22635	1	1	1	1	4.6	10.66	0.15
50	sp|Q53LP3|SWAHC_HUMAN	Ankyrin repeat domain-containing protein SOWAHC OS=Homo sapiens OX=9606 GN=SOWAHC PE=1 SV=1	55923	1	1	1	1	1.5	6.55	0.06
51	sp|P78312|F193A_HUMAN	Protein FAM193A OS=Homo sapiens OX=9606 GN=FAM193A PE=1 SV=2	141554	1	1	1	1	0.9	6.04	0.02
53	sp|Q03135|CAV1_HUMAN	Caveolin-1 OS=Homo sapiens OX=9606 GN=CAV1 PE=1 SV=4	20630	1	1	1	1	5.6	5.65	0.16
55	sp|Q02878|RL6_HUMAN	60S ribosomal protein L6 OS=Homo sapiens OX=9606 GN=RPL6 PE=1 SV=3	32765	1	1	1	1	3.1	10.59	0.1
56	sp|Q8TC12|RDH11_HUMAN	Retinol dehydrogenase 11 OS=Homo sapiens OX=9606 GN=RDH11 PE=1 SV=2	35763	1	1	1	1	4.4	9.05	0.09
57	sp|Q9Y3Y2|CHTOP_HUMAN	Chromatin target of PRMT1 protein OS=Homo sapiens OX=9606 GN=CHTOP PE=1 SV=2	26380	1	1	1	1	6.5	12.24	0.13
59	sp|P14678|RSMB_HUMAN	Small nuclear ribonucleoprotein-associated proteins B and B~ OS=Homo sapiens OX=9606 GN=SNRPB PE=1 SV=2	24765	1	1	1	1	2.9	11.2	0.14
61	sp|Q96L21|RL10L_HUMAN	60S ribosomal protein L10-like OS=Homo sapiens OX=9606 GN=RPL10L PE=1 SV=3	24959	1	1	1	1	3.7	10.03	0.13
62	sp|Q96HU8|DIRA2_HUMAN	GTP-binding protein Di-Ras2 OS=Homo sapiens OX=9606 GN=DIRAS2 PE=1 SV=1	22813	1	1	1	1	5.5	8.98	0.15
64	sp|P35232|PHB_HUMAN	Prohibitin OS=Homo sapiens OX=9606 GN=PHB PE=1 SV=1	29843	1	1	1	1	4	5.57	0.11
66	sp|O75116|ROCK2_HUMAN	Rho-associated protein kinase 2 OS=Homo sapiens OX=9606 GN=ROCK2 PE=1 SV=4	161939	1	1	1	1	0.8	5.75	0.02
67	sp|Q6ZSB9|ZBT49_HUMAN	Zinc finger and BTB domain-containing protein 49 OS=Homo sapiens OX=9606 GN=ZBTB49 PE=1 SV=3	86889	1	1	1	1	0.7	6.51	0.04
69	sp|P29508|SPB3_HUMAN	Serpin B3 OS=Homo sapiens OX=9606 GN=SERPINB3 PE=1 SV=2	44594	1	1	1	1	1.8	6.35	0.07
70	sp|P55072|TERA_HUMAN	Transitional endoplasmic reticulum ATPase OS=Homo sapiens OX=9606 GN=VCP PE=1 SV=4	89950	1	1	1	1	0.9	5.14	0.04
74	sp|Q9BQS2|SYT15_HUMAN	Synaptotagmin-15 OS=Homo sapiens OX=9606 GN=SYT15 PE=1 SV=3	48030	1	1	1	1	1.7	7.12	0.07
76	sp|Q9BYT3|STK33_HUMAN	Serine/threonine-protein kinase 33 OS=Homo sapiens OX=9606 GN=STK33 PE=1 SV=1	58308	2	2	1	1	1.8	6.6	0.06
77	sp|Q8NEG0|FA71C_HUMAN	Protein FAM71C OS=Homo sapiens OX=9606 GN=FAM71C PE=1 SV=1	27910	1	1	1	1	12.4	6.53	0.12
79	sp|P49902|5NTC_HUMAN	Cytosolic purine 5~-nucleotidase OS=Homo sapiens OX=9606 GN=NT5C2 PE=1 SV=1	65384	1	1	1	1	3.7	5.75	0.05
