# Supplementary material for: CircGPRC5A enhances colorectal cancer progress by stabilizing PPP1CA and inducing YAP dephosphorylation
Source: J Exp Clin Cancer Res. 2023 Dec 6;42:334. doi: 10.1186/s13046-023-02915-7 (PMC10698990; doi:10.1186/s13046-023-02915-7)
Supplement: Supplementary file 3 — Additional file 3. [file 13046_2023_2915_MOESM3_ESM.xls]

Accession	PhosNumber	deltaP_value(A/B)	GO	GOL2Term	KEGG	KEGGPathway	COG	Description	PhosphoSite
A0A024QZ63	1	0.0	GO:0048194;GO:0008094;GO:1903028;GO:0032982;GO:0031032;GO:0050714;GO:0090164;GO:0005802;GO:0043066;GO:0051015;GO:0000139;GO:0016460;GO:0016459;GO:0043531;GO:0003677;GO:0006259;GO:0043030;GO:0016477;GO:0003774;GO:0005524;GO:0042641	BP:biological regulation(GO:0065007);BP:metabolic process(GO:0008152);CC:protein-containing complex(GO:0032991);CC:cellular anatomical entity(GO:0110165);MF:ATP-dependent activity(GO:0140657);MF:cytoskeletal motor activity(GO:0003774);BP:cellular process(GO:0009987);MF:binding(GO:0005488);MF:catalytic activity(GO:0003824)	hsa:4640;hsa:84700;hsa:57644;hsa:399687;hsa:140469;hsa:4619;hsa:22989;hsa:51168;hsa:55930;hsa:4648;hsa:4644;hsa:4645;hsa:4647;hsa:79784;hsa:4626;hsa:4627;hsa:4624;hsa:4625;hsa:4622;hsa:4620;hsa:4621;hsa:8735;hsa:53904;hsa:4628;hsa:4629	Adrenergic signaling in cardiomyocytes(hsa04261);Thyroid hormone signaling pathway(hsa04919);Vascular smooth muscle contraction(hsa04270);Regulation of actin cytoskeleton(hsa04810);Hypertrophic cardiomyopathy(hsa05410);Dilated cardiomyopathy(hsa05414);Viral myocarditis(hsa05416);Cardiac muscle contraction(hsa04260);cGMP-PKG signaling pathway(hsa04022);Pathogenic Escherichia coli infection(hsa0513…	COG5022	HCG27198, isoform CRA_c OS=Homo sapiens OX=9606 GN=hCG_27198 PE=3 SV=1	S1999.0;S2005.0
A0A024QZH6	3	-16.61			hsa:58506;hsa:57661;hsa:9169			Serine arginine-rich pre-mRNA splicing factor SR-A1, isoform CRA_a OS=Homo sapiens OX=9606 GN=SR-A1 PE=4 SV=1	S872.0;S239.0;S498.0;S500.0
A0A024QZJ7	1	6.62828373736856	GO:0005856;GO:0005829;GO:0005200;GO:0017124;GO:0042802	CC:cellular anatomical entity(GO:0110165);MF:structural molecule activity(GO:0005198);MF:binding(GO:0005488)	hsa:8030	Pathways in cancer(hsa05200);Thyroid cancer(hsa05216)		Coiled-coil domain containing 6, isoform CRA_a OS=Homo sapiens OX=9606 GN=CCDC6 PE=4 SV=1	S413.0;S244.0;S52.0
A0A024QZQ1	1	6.62828373736856	GO:0032922;GO:0090400;GO:1902166;GO:0030225;GO:0051574;GO:0051898;GO:0070932;GO:0005654;GO:0045786;GO:0003714;GO:0003713;GO:0043433;GO:0016740;GO:0007179;GO:0043124;GO:0043280;GO:2000480;GO:2000481;GO:0002821;GO:0000792;GO:0043536;GO:0007283;GO:0000791;GO:0019904;GO:0030512;GO:0046969;GO:0010875;GO:0042326;GO:0060907;GO:0000012;GO:0005829;GO:0033553;GO:0071441;GO:0010883;GO:0042393;GO:1902237;GO:…	BP:biological regulation(GO:0065007);BP:metabolic process(GO:0008152);CC:protein-containing complex(GO:0032991);MF:transcription regulator activity(GO:0140110);CC:cellular anatomical entity(GO:0110165);BP:reproductive process(GO:0022414);BP:cellular process(GO:0009987);BP:developmental process(GO:0032502);BP:multicellular organismal process(GO:0032501);BP:rhythmic process(GO:0048511);MF:binding(G…	hsa:23408;hsa:23409;hsa:22933;hsa:23411;hsa:23410;hsa:51548;hsa:51547	AMPK signaling pathway(hsa04152);Nicotinate and nicotinamide metabolism(hsa00760);Thermogenesis(hsa04714);Metabolic pathways(hsa01100);Cellular senescence(hsa04218);Central carbon metabolism in cancer(hsa05230);Alcoholic liver disease(hsa04936);Longevity regulating pathway(hsa04211);Amphetamine addiction(hsa05031);Glucagon signaling pathway(hsa04922);FoxO signaling pathway(hsa04068);MicroRNAs in …	COG0846	Sirtuin (Silent mating type information regulation 2 homolog) 1 (S. cerevisiae), isoform CRA_a OS=Homo sapiens OX=9606 GN=SIRT1 PE=4 SV=	S14.0;S47.0
A0A024QZW7	2	13.25656747473712	GO:0034399;GO:0017056;GO:0006405;GO:0005730;GO:0005643;GO:0006606;GO:0005829;GO:0008139;GO:0031965;GO:0043495;GO:0031967;GO:0051292;GO:0005654;GO:0042405;GO:0046832;GO:0046872;GO:0044615;GO:0042802	BP:biological regulation(GO:0065007);CC:protein-containing complex(GO:0032991);CC:cellular anatomical entity(GO:0110165);MF:structural molecule activity(GO:0005198);MF:molecular adaptor activity(GO:0060090);BP:cellular process(GO:0009987);BP:localization(GO:0051179);MF:binding(GO:0005488)	hsa:5903;hsa:9972	Viral life cycle - HIV-1(hsa03250);Nucleocytoplasmic transport(hsa03013);Amyotrophic lateral sclerosis(hsa05014)		Nucleoporin 153kDa, isoform CRA_a OS=Homo sapiens OX=9606 GN=NUP153 PE=4 SV=1	S174.0;S188.0;S614.0;S334.0;S338.0;S516.0
A0A024R0F6	1	0.0	GO:0045087;GO:0051607;GO:0005634;GO:0017015;GO:0016567;GO:0070412;GO:0008270;GO:0070410;GO:0003677;GO:0030514;GO:0006914	BP:immune system process(GO:0002376);BP:biological regulation(GO:0065007);BP:metabolic process(GO:0008152);CC:cellular anatomical entity(GO:0110165);BP:cellular process(GO:0009987);BP:biological process involved in interspecies interaction between organisms(GO:0044419);MF:binding(GO:0005488);BP:response to stimulus(GO:0050896)	hsa:131405;hsa:10612;hsa:11262;hsa:80263;hsa:3431;hsa:10155;hsa:2186;hsa:11176;hsa:64324;hsa:5371;hsa:29994;hsa:7468;hsa:23613;hsa:23321;hsa:326;hsa:26038;hsa:1107;hsa:93349;hsa:51317;hsa:8805;hsa:51592;hsa:6046;hsa:1108;hsa:81844;hsa:9866	Acute myeloid leukemia(hsa05221);Pathways in cancer(hsa05200);Human papillomavirus infection(hsa05165);Ubiquitin mediated proteolysis(hsa04120);Viral carcinogenesis(hsa05203);Herpes simplex virus 1 infection(hsa05168);Lysine degradation(hsa00310);Metabolic pathways(hsa01100);Primary immunodeficiency(hsa05340);Influenza A(hsa05164);Endocytosis(hsa04144);Transcriptional misregulation in cancer(hsa0…		Tripartite motif-containing 33, isoform CRA_a OS=Homo sapiens OX=9606 GN=TRIM33 PE=4 SV=1	S1119.0
A0A024R0G8	1	6.62828373736856	GO:0032436;GO:0006471;GO:0030426;GO:0010801;GO:0006476;GO:0046970;GO:0061433;GO:0008270;GO:0070933;GO:0070932;GO:0043204;GO:0043209;GO:0004407;GO:0016740;GO:0045836;GO:0046872;GO:0071219;GO:0033010;GO:0000792;GO:0061428;GO:0022011;GO:0044546;GO:0005829;GO:0051781;GO:0043130;GO:0033558;GO:0045843;GO:0034983;GO:0043388;GO:0043220;GO:1900195;GO:1900119;GO:0042903;GO:0071456;GO:0048471;GO:0042826;GO:…	BP:biological regulation(GO:0065007);BP:metabolic process(GO:0008152);CC:cellular anatomical entity(GO:0110165);BP:cellular process(GO:0009987);MF:binding(GO:0005488);MF:catalytic activity(GO:0003824);BP:response to stimulus(GO:0050896)	hsa:23408;hsa:23409;hsa:22933;hsa:23411;hsa:23410;hsa:51548;hsa:51547	AMPK signaling pathway(hsa04152);Nicotinate and nicotinamide metabolism(hsa00760);Thermogenesis(hsa04714);Metabolic pathways(hsa01100);Cellular senescence(hsa04218);Central carbon metabolism in cancer(hsa05230);Alcoholic liver disease(hsa04936);Longevity regulating pathway(hsa04211);Amphetamine addiction(hsa05031);Glucagon signaling pathway(hsa04922);FoxO signaling pathway(hsa04068);MicroRNAs in …	COG0846	NAD-dependent protein deacetylase OS=Homo sapiens OX=9606 GN=SIRT2 PE=3 SV=1	S331.0
A0A024R0L2	1	0.0			hsa:90324			CCD97-like C-terminal domain-containing protein OS=Homo sapiens OX=9606 GN=MGC20255 PE=4 SV=1	S266.0
A0A024R134	1	6.62828373736856	GO:0031011;GO:1904507;GO:0034046;GO:0043984;GO:0005737;GO:0060382;GO:0005730;GO:0005654;GO:0071339;GO:0000723;GO:0008266;GO:0045893;GO:0045995;GO:0051571;GO:0045739;GO:0002151;GO:0006338;GO:0051726;GO:0043982;GO:0044545;GO:0043981;GO:0006275;GO:1904751;GO:1900095	BP:biological regulation(GO:0065007);BP:metabolic process(GO:0008152);CC:protein-containing complex(GO:0032991);CC:cellular anatomical entity(GO:0110165);BP:cellular process(GO:0009987);MF:binding(GO:0005488)	hsa:10445			Microspherule protein 1, isoform CRA_d OS=Homo sapiens OX=9606 GN=MCRS1 PE=4 SV=	S91.0
A0A024R1I2	1	6.62828373736856	GO:0005737;GO:0106018;GO:0016311;GO:0004725;GO:0016020;GO:0004721;GO:0004438;GO:0046488;GO:0046872	BP:metabolic process(GO:0008152);CC:cellular anatomical entity(GO:0110165);BP:cellular process(GO:0009987);MF:binding(GO:0005488);MF:catalytic activity(GO:0003824)	hsa:200576;hsa:9372;hsa:8776;hsa:55613;hsa:53349;hsa:54545;hsa:9765;hsa:23001;hsa:10903;hsa:8898;hsa:8897;hsa:6305;hsa:9110;hsa:8411;hsa:54893;hsa:57732;hsa:51479;hsa:55680;hsa:81846;hsa:80230;hsa:79038;hsa:9108;hsa:66036;hsa:4534;hsa:9107	Inositol phosphate metabolism(hsa00562);Regulation of actin cytoskeleton(hsa04810);TGF-beta signaling pathway(hsa04350);Tuberculosis(hsa05152);Pathways of neurodegeneration - multiple diseases(hsa05022);Phosphatidylinositol signaling system(hsa04070);Metabolic pathways(hsa01100);Endocytosis(hsa04144);Autophagy - animal(hsa04140);Phagosome(hsa04145)		Phosphatidylinositol-3-phosphate phosphatase OS=Homo sapiens OX=9606 GN=MTMR3 PE=3 SV=	S647.0;S613.0;T731.0
A0A024R1X2	1	-16.61	GO:0003779	MF:binding(GO:0005488)	hsa:644150;hsa:147179;hsa:7456	Endocytosis(hsa04144);Pathogenic Escherichia coli infection(hsa05130);Yersinia infection(hsa05135)		WIRE protein, isoform CRA_a OS=Homo sapiens OX=9606 GN=WIRE PE=4 SV=	S82.0
A0A024R203	1	0.0	GO:0005737;GO:2001237;GO:2000045;GO:0097371;GO:0005829;GO:0061133;GO:0008537;GO:0005654;GO:0061136;GO:0010950;GO:0002039;GO:0042802	BP:biological regulation(GO:0065007);CC:protein-containing complex(GO:0032991);CC:cellular anatomical entity(GO:0110165);MF:molecular function regulator activity(GO:0098772);MF:binding(GO:0005488)	hsa:5720;hsa:5721;hsa:10197	Hepatitis C(hsa05160);Antigen processing and presentation(hsa04612);Proteasome(hsa03050)		Proteasome (Prosome, macropain) activator subunit 3 (PA28 gamma Ki), isoform CRA_a OS=Homo sapiens OX=9606 GN=PSME3 PE=3 SV=1	S35.0
A0A024R228	3	0.0	GO:0005737;GO:0002102;GO:0006396;GO:0005634;GO:0070161;GO:1990904;GO:0005654;GO:0006357;GO:0000785;GO:0003723;GO:0003677;GO:0042995;GO:0008380;GO:0005681;GO:0006397	BP:biological regulation(GO:0065007);BP:metabolic process(GO:0008152);CC:protein-containing complex(GO:0032991);CC:cellular anatomical entity(GO:0110165);BP:cellular process(GO:0009987);MF:binding(GO:0005488)	hsa:10644;hsa:57060;hsa:8570;hsa:10643;hsa:11022;hsa:5094;hsa:4857;hsa:4858;hsa:8939;hsa:3190;hsa:8880;hsa:54039;hsa:5093	Viral carcinogenesis(hsa05203);Spliceosome(hsa03040);Ferroptosis(hsa04216);MicroRNAs in cancer(hsa05206)		Heterogeneous nuclear ribonucleoprotein K OS=Homo sapiens OX=9606 GN=HNRPK PE=4 SV=1	S379.0;S420.0;S216.0;S116.0
A0A024R233	3	6.62828373736856	GO:0005923;GO:0005886	CC:cellular anatomical entity(GO:0110165)	hsa:7082;hsa:1742;hsa:1740;hsa:8777;hsa:23513;hsa:1741;hsa:27134;hsa:25861;hsa:55333;hsa:100529257;hsa:10207;hsa:79092;hsa:1739;hsa:9414;hsa:9231;hsa:84687	Human papillomavirus infection(hsa05165);Viral carcinogenesis(hsa05203);Human T-cell leukemia virus 1 infection(hsa05166);Vibrio cholerae infection(hsa05110);Cocaine addiction(hsa05030);Pathways of neurodegeneration - multiple diseases(hsa05022);T cell receptor signaling pathway(hsa04660);Gap junction(hsa04540);Adherens junction(hsa04520);Hippo signaling pathway(hsa04390);Epithelial cell signalin…		Tight junction protein 2 (Zona occludens 2), isoform CRA_a OS=Homo sapiens OX=9606 GN=TJP2 PE=4 SV=1	S978.0;S979.0;S986.0;S130.0;S913.0;S499.0
A0A024R2W4	1	6.62828373736856	GO:0005737;GO:0005856;GO:0042383;GO:0005615;GO:0016021;GO:0070161;GO:0005654;GO:0045211;GO:0016010;GO:0005509	CC:protein-containing complex(GO:0032991);CC:cellular anatomical entity(GO:0110165);MF:binding(GO:0005488)	hsa:1605	Hypertrophic cardiomyopathy(hsa05410);Dilated cardiomyopathy(hsa05414);Viral myocarditis(hsa05416);Arrhythmogenic right ventricular cardiomyopathy(hsa05412);ECM-receptor interaction(hsa04512)		Dystroglycan 1 OS=Homo sapiens OX=9606 GN=DAG1 PE=4 SV=1	T790.0
A0A024R307	2	0.0	GO:0000077;GO:0006281;GO:0070310;GO:0004527;GO:0005654;GO:0070530	BP:biological regulation(GO:0065007);BP:metabolic process(GO:0008152);CC:protein-containing complex(GO:0032991);CC:cellular anatomical entity(GO:0110165);BP:cellular process(GO:0009987);MF:binding(GO:0005488);MF:catalytic activity(GO:0003824);BP:response to stimulus(GO:0050896)	hsa:84126	Fanconi anemia pathway(hsa03460)		Three prime repair exonuclease 1, isoform CRA_d OS=Homo sapiens OX=9606 GN=TREX1 PE=4 SV=1	S239.0;S224.0;S518.0
A0A024R3E4	5	-26.59171626263144	GO:0005654;GO:0005737;GO:0005856;GO:0042995;GO:0030054	CC:cellular anatomical entity(GO:0110165)	hsa:25937;hsa:10413;hsa:9223	Hippo signaling pathway - multiple species(hsa04392);Rap1 signaling pathway(hsa04015);Human papillomavirus infection(hsa05165);Hippo signaling pathway(hsa04390);PI3K-Akt signaling pathway(hsa04151);Tight junction(hsa04530)	COG5021	Yes-associated protein 1, 65kDa, isoform CRA_b OS=Homo sapiens OX=9606 GN=YAP1 PE=4 SV=1	S127.0;S138.0;S61.0;S109.0;S163.0;S164.0;S332.0
A0A024R4H4	1	0.0	GO:0005737;GO:0008017;GO:0007018;GO:0030424;GO:0005524;GO:0005874;GO:0003777	CC:cellular anatomical entity(GO:0110165);MF:ATP-dependent activity(GO:0140657);MF:cytoskeletal motor activity(GO:0003774);BP:cellular process(GO:0009987);MF:binding(GO:0005488)	hsa:55614;hsa:3832;hsa:9371;hsa:146909;hsa:23046;hsa:57576;hsa:57519;hsa:10749;hsa:3797;hsa:63971;hsa:3799;hsa:3798;hsa:24137;hsa:81930;hsa:55605;hsa:9928;hsa:124602;hsa:3800;hsa:23303;hsa:23095;hsa:547;hsa:55582;hsa:285643;hsa:56992;hsa:11127	Hedgehog signaling pathway(hsa04340);Parkinson disease(hsa05012);Pathways of neurodegeneration - multiple diseases(hsa05022);Endocytosis(hsa04144);Non-small cell lung cancer(hsa05223);Alzheimer disease(hsa05010);Dopaminergic synapse(hsa04728);Salmonella infection(hsa05132);Prion disease(hsa05020);Amyotrophic lateral sclerosis(hsa05014);Huntington disease(hsa05016)	COG5059	Kinesin family member 1B, isoform CRA_b OS=Homo sapiens OX=9606 GN=KIF1B PE=3 SV=1	S1422.0;S1304.0
A0A024R4P4	1	6.62828373736856	GO:0005634;GO:1990837	CC:cellular anatomical entity(GO:0110165);MF:binding(GO:0005488)	hsa:23660;hsa:84838;hsa:7579;hsa:342945;hsa:7572;hsa:114821;hsa:146050;hsa:80345;hsa:7775;hsa:252884;hsa:84307;hsa:7753;hsa:55311;hsa:55888;hsa:7718;hsa:387032;hsa:64288;hsa:9753;hsa:80317;hsa:222696;hsa:57336;hsa:7589;hsa:7586;hsa:7760;hsa:100101467		COG5048	Zinc finger protein 444, isoform CRA_a OS=Homo sapiens OX=9606 GN=ZNF444 PE=4 SV=1	S231.0;S234.0
A0A024R566	2	0.0	GO:0045131;GO:0030154;GO:0000398;GO:0005654;GO:0008270;GO:0051028;GO:0005681	BP:metabolic process(GO:0008152);CC:protein-containing complex(GO:0032991);CC:cellular anatomical entity(GO:0110165);BP:cellular process(GO:0009987);BP:developmental process(GO:0032502);BP:localization(GO:0051179);MF:binding(GO:0005488)	hsa:9444;hsa:202559;hsa:10657;hsa:7536;hsa:10656		COG5176	Splicing factor 1 OS=Homo sapiens OX=9606 GN=SF1 PE=3 SV=1	S80.0;S82.0
A0A024R5B2	1	6.62828373736856	GO:0004674;GO:0006468;GO:0005524;GO:0030425	BP:metabolic process(GO:0008152);CC:cellular anatomical entity(GO:0110165);BP:cellular process(GO:0009987);MF:binding(GO:0005488);MF:catalytic activity(GO:0003824)	hsa:23235;hsa:9891;hsa:57787;hsa:54861;hsa:4140;hsa:83942;hsa:83983;hsa:9833;hsa:150094;hsa:23387;hsa:81629;hsa:283629;hsa:23617;hsa:57118;hsa:4139;hsa:84446;hsa:167359;hsa:81788;hsa:2011;hsa:5566;hsa:102724428;hsa:5562;hsa:5563;hsa:30811;hsa:9024	Endocrine and other factor-regulated calcium reabsorption(hsa04961);Calcium signaling pathway(hsa04020);GnRH signaling pathway(hsa04912);Adrenergic signaling in cardiomyocytes(hsa04261);Taste transduction(hsa04742);Thyroid hormone signaling pathway(hsa04919);Vasopressin-regulated water reabsorption(hsa04962);Pathways in cancer(hsa05200);Vascular smooth muscle contraction(hsa04270);Cushing syndrom…		non-specific serine/threonine protein kinase OS=Homo sapiens OX=9606 GN=MARK2 PE=3 SV=1	S376.0;S422.0;S481.0;S483.0
A0A024R5M3	3	0.0	GO:0030041;GO:0110165	CC:cellular anatomical entity(GO:0110165);BP:cellular process(GO:0009987)	hsa:10006;hsa:30011;hsa:2885;hsa:6769;hsa:9402;hsa:50618;hsa:28988;hsa:84451;hsa:152503;hsa:29993;hsa:10152;hsa:5335;hsa:4690;hsa:8027;hsa:3927;hsa:23268;hsa:10529;hsa:2017;hsa:4703;hsa:4643;hsa:3059;hsa:6453;hsa:6457;hsa:6456;hsa:6455	Calcium signaling pathway(hsa04020);Chronic myeloid leukemia(hsa05220);GnRH signaling pathway(hsa04912);Acute myeloid leukemia(hsa05221);Thyroid hormone signaling pathway(hsa04919);Inositol phosphate metabolism(hsa00562);Pathways in cancer(hsa05200);Focal adhesion(hsa04510);Glioma(hsa05214);Rap1 signaling pathway(hsa04015);Regulation of actin cytoskeleton(hsa04810);Fc epsilon RI signaling pathway…		Cortactin, isoform CRA_c OS=Homo sapiens OX=9606 GN=CTTN PE=4 SV=1	S368.0;S410.0;S381.0;T362.0;T364.0
A0A024R6D1	1	0.0	GO:0019901;GO:0005813;GO:0006468;GO:0005524;GO:0004672	BP:metabolic process(GO:0008152);CC:cellular anatomical entity(GO:0110165);BP:cellular process(GO:0009987);MF:binding(GO:0005488);MF:catalytic activity(GO:0003824)	hsa:8428;hsa:10298;hsa:5347;hsa:57144;hsa:79858;hsa:10769;hsa:10733;hsa:10494;hsa:4752;hsa:91754;hsa:4750;hsa:4751;hsa:6787;hsa:284086;hsa:8924;hsa:8925;hsa:6789;hsa:6788;hsa:10783;hsa:1263;hsa:152110;hsa:341676;hsa:51765;hsa:140609;hsa:6793	Hippo signaling pathway - multiple species(hsa04392);NOD-like receptor signaling pathway(hsa04621);Pathways in cancer(hsa05200);Focal adhesion(hsa04510);Regulation of actin cytoskeleton(hsa04810);Ubiquitin mediated proteolysis(hsa04120);Ras signaling pathway(hsa04014);Tuberculosis(hsa05152);MAPK signaling pathway(hsa04010);Oocyte meiosis(hsa04114);Progesterone-mediated oocyte maturation(hsa04914)…		NIMA (Never in mitosis gene a)-related kinase 9, isoform CRA_a OS=Homo sapiens OX=9606 GN=NEK9 PE=3 SV=	S29.0;S868.0;T886.0
A0A024R856	1	6.62828373736856	GO:0005654;GO:0005829;GO:0003682;GO:0031965;GO:0005739	CC:cellular anatomical entity(GO:0110165);MF:binding(GO:0005488)	hsa:84629;hsa:57597			HCG96198, isoform CRA_a OS=Homo sapiens OX=9606 GN=hCG_96198 PE=4 SV=1	S1783.0;S1053.0;S1062.0;S1064.0;T2083.0
A0A024R872	2	0.0	GO:0032274;GO:0008285;GO:0005829;GO:0003713;GO:0005654;GO:0043066;GO:0045892;GO:0005912;GO:0005886;GO:2000279;GO:2000679	BP:biological regulation(GO:0065007);MF:transcription regulator activity(GO:0140110);CC:cellular anatomical entity(GO:0110165);BP:cellular process(GO:0009987);BP:localization(GO:0051179)	hsa:116496;hsa:199786;hsa:64855			Chromosome 9 open reading frame 88, isoform CRA_a OS=Homo sapiens OX=9606 GN=C9orf88 PE=3 SV=1	S679.0;S683.0;S652.0
A0A024RAI5	3	6.62828373736856	GO:0005737;GO:0005829;GO:0030100	BP:biological regulation(GO:0065007);CC:cellular anatomical entity(GO:0110165)	hsa:274;hsa:273;hsa:51411	Fc gamma R-mediated phagocytosis(hsa04666);Endocytosis(hsa04144)		Bridging integrator 1, isoform CRA_a OS=Homo sapiens OX=9606 GN=BIN1 PE=4 SV=1	S265.0;S267.0;S272.0;S300.0
A0A024RAN2	1	0.0	GO:0005737;GO:0005783;GO:0005829;GO:0016020;GO:2000675;GO:0097340;GO:0010859	BP:biological regulation(GO:0065007);CC:cellular anatomical entity(GO:0110165);MF:molecular function regulator activity(GO:0098772)	hsa:831	Shigellosis(hsa05131)		Calpastatin OS=Homo sapiens OX=9606 GN=CAST PE=3 SV=1	S280.0;S170.0;S536.0;S460.0;S11.0
A0A024RAY7	1	0.0			hsa:9267;hsa:10256;hsa:57664;hsa:22874;hsa:59339;hsa:22866;hsa:54477;hsa:26034;hsa:23164;hsa:144100;hsa:83478;hsa:9855;hsa:10160	Rap1 signaling pathway(hsa04015);Shigellosis(hsa05131);Endocytosis(hsa04144);Adherens junction(hsa04520);Salmonella infection(hsa05132);Pathogenic Escherichia coli infection(hsa05130);Phospholipase D signaling pathway(hsa04072)		Pleckstrin homology domain containing, family A member 5, isoform CRA_a OS=Homo sapiens OX=9606 GN=PLEKHA5 PE=4 SV=1	S913.0
A0A024RBC7	3	-16.61	GO:1905056;GO:0008217;GO:0016887;GO:1990034;GO:0030501;GO:0030285;GO:0098982;GO:0003056;GO:0016021;GO:0005654;GO:0005524;GO:0016328;GO:0016323;GO:0001772;GO:0030672;GO:0042734;GO:0051928;GO:0051481;GO:1900076;GO:0005388;GO:0098978;GO:0001818;GO:0099056	BP:biological regulation(GO:0065007);CC:cellular anatomical entity(GO:0110165);MF:ATP-dependent activity(GO:0140657);BP:cellular process(GO:0009987);MF:transporter activity(GO:0005215);BP:multicellular organismal process(GO:0032501);BP:localization(GO:0051179);MF:binding(GO:0005488);MF:catalytic activity(GO:0003824)	hsa:23120;hsa:10396;hsa:487;hsa:27032;hsa:480;hsa:538;hsa:23250;hsa:489;hsa:488;hsa:23400;hsa:9914;hsa:492;hsa:493;hsa:490;hsa:491;hsa:478;hsa:479;hsa:23200;hsa:495;hsa:540;hsa:476;hsa:477;hsa:51761;hsa:5205;hsa:286410	Endocrine and other factor-regulated calcium reabsorption(hsa04961);Calcium signaling pathway(hsa04020);Adrenergic signaling in cardiomyocytes(hsa04261);Thyroid hormone signaling pathway(hsa04919);Platinum drug resistance(hsa01524);Spinocerebellar ataxia(hsa05017);Thyroid hormone synthesis(hsa04918);Hypertrophic cardiomyopathy(hsa05410);Dilated cardiomyopathy(hsa05414);Diabetic cardiomyopathy(hsa…		Calcium-transporting ATPase OS=Homo sapiens OX=9606 GN=ATP2B1 PE=3 SV=1	S1155.0;S17.0;S1140.0;S1137.0
A0A024RCU9	1	0.0	GO:0005783;GO:0050684;GO:0030154;GO:0000785;GO:0048024;GO:0035556;GO:0106310;GO:0005737;GO:0005634;GO:0000287;GO:0045070;GO:0045071;GO:0005654;GO:0004674;GO:0004672;GO:0016363;GO:0008380;GO:0005524;GO:0016607;GO:0006468;GO:0045087;GO:0005886;GO:0007059;GO:0005829;GO:0035092;GO:0003723;GO:0000245;GO:0006397	BP:immune system process(GO:0002376);BP:biological regulation(GO:0065007);BP:metabolic process(GO:0008152);CC:cellular anatomical entity(GO:0110165);BP:reproductive process(GO:0022414);BP:cellular process(GO:0009987);BP:developmental process(GO:0032502);BP:biological process involved in interspecies interaction between organisms(GO:0044419);MF:binding(GO:0005488);MF:catalytic activity(GO:0003824)…	hsa:8798;hsa:5128;hsa:1198;hsa:1196;hsa:1195;hsa:1018;hsa:1019;hsa:26576;hsa:1017;hsa:5603;hsa:5602;hsa:5601;hsa:9149;hsa:8899;hsa:1859;hsa:5595;hsa:10114;hsa:5599;hsa:6732;hsa:6733;hsa:1021;hsa:57396;hsa:51701;hsa:8444;hsa:8445	Chronic myeloid leukemia(hsa05220);GnRH signaling pathway(hsa04912);Adrenergic signaling in cardiomyocytes(hsa04261);Acute myeloid leukemia(hsa05221);Thyroid hormone signaling pathway(hsa04919);NOD-like receptor signaling pathway(hsa04621);Platinum drug resistance(hsa01524);Spinocerebellar ataxia(hsa05017);IL-17 signaling pathway(hsa04657);RIG-I-like receptor signaling pathway(hsa04622);Pathways …		SFRS protein kinase 1, isoform CRA_e OS=Homo sapiens OX=9606 GN=SRPK1 PE=4 SV=1	S202.0;S204.0
A0A024RDY9	1	0.0	GO:0030027;GO:0005829;GO:0005085;GO:0035556	BP:biological regulation(GO:0065007);CC:cellular anatomical entity(GO:0110165);BP:cellular process(GO:0009987);MF:molecular function regulator activity(GO:0098772)	hsa:30011;hsa:10276;hsa:2885;hsa:4168;hsa:26230;hsa:23607;hsa:50618;hsa:54848;hsa:26578;hsa:50650;hsa:7074;hsa:84069;hsa:80243;hsa:8874;hsa:10152;hsa:115677;hsa:9459;hsa:4690;hsa:64857;hsa:50649;hsa:26030;hsa:57580;hsa:6453;hsa:10451;hsa:9828	Chronic myeloid leukemia(hsa05220);GnRH signaling pathway(hsa04912);Acute myeloid leukemia(hsa05221);Pathways in cancer(hsa05200);Focal adhesion(hsa04510);Glioma(hsa05214);Pancreatic cancer(hsa05212);Rap1 signaling pathway(hsa04015);Regulation of actin cytoskeleton(hsa04810);Fc epsilon RI signaling pathway(hsa04664);Human papillomavirus infection(hsa05165);Viral carcinogenesis(hsa05203);Proteogly…		Rho guanine nucleotide exchange factor (GEF) 7, isoform CRA_b OS=Homo sapiens OX=9606 GN=ARHGEF7 PE=4 SV=1	S79.0;S579.0;S560.0
A0A075B730	1	0.0	GO:0005737;GO:0005856;GO:0045104	CC:cellular anatomical entity(GO:0110165);BP:cellular process(GO:0009987)	hsa:5339;hsa:1832;hsa:83481	Arrhythmogenic right ventricular cardiomyopathy(hsa05412)	COG5069	Epiplakin 1 OS=Homo sapiens OX=9606 GN=EPPK1 PE=1 SV=2	S2693.0;S2695.0
A0A087WTF0	1	6.62828373736856	GO:0005737;GO:0008138;GO:0060271;GO:0007224;GO:0006470;GO:0004725;GO:0005654	BP:biological regulation(GO:0065007);BP:metabolic process(GO:0008152);CC:cellular anatomical entity(GO:0110165);BP:cellular process(GO:0009987);MF:catalytic activity(GO:0003824)	hsa:168448;hsa:138639;hsa:8555;hsa:8556;hsa:54935	Cell cycle(hsa04110)	COG2453	Protein tyrosine phosphatase domain containing 1 OS=Homo sapiens OX=9606 GN=PTPDC1 PE=1 SV=1	S492.0
A0A087WVR3	1	0.0	GO:0035064;GO:0010390;GO:0008270;GO:0003677;GO:0007049;GO:0010216;GO:0000122;GO:0005634;GO:0051247;GO:0005654;GO:0016740;GO:0005657;GO:0000987;GO:0016363;GO:0042802;GO:0008327;GO:0000792;GO:0044729;GO:0000791;GO:0061630;GO:0046872;GO:0050678;GO:0016567;GO:0051865;GO:0006511	BP:biological regulation(GO:0065007);BP:metabolic process(GO:0008152);CC:cellular anatomical entity(GO:0110165);BP:cellular process(GO:0009987);MF:binding(GO:0005488);MF:catalytic activity(GO:0003824)	hsa:8110;hsa:51773;hsa:57661;hsa:8193;hsa:5927;hsa:6233;hsa:23522;hsa:29994;hsa:4738;hsa:9678;hsa:29128;hsa:8284;hsa:11177;hsa:10765;hsa:5977;hsa:8242;hsa:26038;hsa:1107;hsa:51317;hsa:115426;hsa:1108;hsa:7311;hsa:7314	Human papillomavirus infection(hsa05165);Ubiquitin mediated proteolysis(hsa04120);Viral carcinogenesis(hsa05203);Coronavirus disease - COVID-19(hsa05171);Parkinson disease(hsa05012);Shigellosis(hsa05131);Thermogenesis(hsa04714);Pathways of neurodegeneration - multiple diseases(hsa05022);Mitophagy - animal(hsa04137);Hepatocellular carcinoma(hsa05225);Ribosome(hsa03010);Kaposi sarcoma-associated he…	COG3440	RING-type E3 ubiquitin transferase OS=Homo sapiens OX=9606 GN=UHRF1 PE=1 SV=1	S300.0
A0A087WW71	1	-16.61	GO:0005634;GO:0003684;GO:0080008;GO:0006281	BP:metabolic process(GO:0008152);CC:protein-containing complex(GO:0032991);CC:cellular anatomical entity(GO:0110165);BP:cellular process(GO:0009987);MF:binding(GO:0005488);BP:response to stimulus(GO:0050896)	hsa:1643	Chronic myeloid leukemia(hsa05220);Pathways in cancer(hsa05200);Glioma(hsa05214);Pancreatic cancer(hsa05212);Ubiquitin mediated proteolysis(hsa04120);Nucleotide excision repair(hsa03420);Small cell lung cancer(hsa05222);Basal cell carcinoma(hsa05217);Breast cancer(hsa05224);Melanoma(hsa05218);Colorectal cancer(hsa05210);Gastric cancer(hsa05226);Thyroid cancer(hsa05216);Non-small cell lung cancer(…		Damage specific DNA binding protein 2 (Fragment) OS=Homo sapiens OX=9606 GN=DDB2 PE=1 SV=6	S26.0
A0A087WWH3	1	6.62828373736856			hsa:29998;hsa:23506			BRD4-interacting chromatin-remodeling complex-associated protein OS=Homo sapiens OX=9606 GN=BICRA PE=1 SV=1	T869.0
A0A087WXK8	1	0.0	GO:0005737;GO:1902480;GO:0015630;GO:0045171;GO:0008283;GO:0008017;GO:0005829;GO:0097431;GO:0001837;GO:0019901;GO:0051310;GO:0042176;GO:0072686;GO:1902808;GO:0070372;GO:0019894;GO:0032006;GO:0016477;GO:0005819;GO:0051301;GO:0007165	BP:biological regulation(GO:0065007);CC:cellular anatomical entity(GO:0110165);BP:cellular process(GO:0009987);BP:developmental process(GO:0032502);BP:localization(GO:0051179);MF:binding(GO:0005488)	hsa:84985;hsa:222584;hsa:54854;hsa:81610;hsa:286077;hsa:644815;hsa:128876;hsa:113828			Chromosome 20 open reading frame 129 OS=Homo sapiens OX=9606 GN=FAM83D PE=1 SV=1	S399.0
A0A087WXM6	1	0.0	GO:0003735;GO:0016021;GO:0015934;GO:0006412	BP:metabolic process(GO:0008152);CC:protein-containing complex(GO:0032991);CC:cellular anatomical entity(GO:0110165);MF:structural molecule activity(GO:0005198);BP:cellular process(GO:0009987)	hsa:6139;hsa:100526842;hsa:Pyrfu_1663	Coronavirus disease - COVID-19(hsa05171);Ribosome(hsa03010)	COG0091	60S ribosomal protein L17 (Fragment) OS=Homo sapiens OX=9606 GN=RPL17 PE=1 SV=1	S142.0
A0A087WZ13	3	-16.61	GO:0005634;GO:0000381;GO:0003723;GO:0003729	BP:biological regulation(GO:0065007);CC:cellular anatomical entity(GO:0110165);MF:binding(GO:0005488)	hsa:8666;hsa:1996;hsa:1995;hsa:1994;hsa:55225;hsa:140886;hsa:125950;hsa:80336;hsa:8761;hsa:26986;hsa:5939;hsa:1993;hsa:22827;hsa:4841;hsa:5042	IL-17 signaling pathway(hsa04657);Spliceosome(hsa03040);AMPK signaling pathway(hsa04152);RNA degradation(hsa03018);mRNA surveillance pathway(hsa03015)		Ribonucleoprotein, PTB binding 1 OS=Homo sapiens OX=9606 GN=RAVER1 PE=1 SV=	S14.0;S617.0;T463.0
A0A087X0K9	3	0.0	GO:0008022;GO:0071000;GO:0014704;GO:0009410;GO:1903672;GO:0032496;GO:0150105;GO:0005923;GO:0030054;GO:0005921;GO:0051497;GO:0001825;GO:0007605;GO:0071333;GO:0071253;GO:0005912;GO:0016324;GO:0016327;GO:0008013;GO:0045471;GO:0046581;GO:0019904;GO:0005886;GO:0032991;GO:0005829;GO:0005634;GO:0043116	BP:biological regulation(GO:0065007);CC:protein-containing complex(GO:0032991);CC:cellular anatomical entity(GO:0110165);BP:cellular process(GO:0009987);BP:developmental process(GO:0032502);BP:multicellular organismal process(GO:0032501);BP:localization(GO:0051179);MF:binding(GO:0005488);BP:response to stimulus(GO:0050896)	hsa:7082;hsa:9231;hsa:1742;hsa:1739;hsa:1740;hsa:1741;hsa:90249;hsa:23024;hsa:27134;hsa:137970;hsa:260425;hsa:6640;hsa:8633;hsa:51248;hsa:9414;hsa:222643;hsa:219699;hsa:79092	Rap1 signaling pathway(hsa04015);Human papillomavirus infection(hsa05165);Viral carcinogenesis(hsa05203);Human T-cell leukemia virus 1 infection(hsa05166);Vibrio cholerae infection(hsa05110);Cocaine addiction(hsa05030);Pathways of neurodegeneration - multiple diseases(hsa05022);T cell receptor signaling pathway(hsa04660);Gap junction(hsa04540);Adherens junction(hsa04520);Hippo signaling pathway(h…		Tight junction protein 1 OS=Homo sapiens OX=9606 GN=TJP1 PE=1 SV=2	S1617.0;S277.0;S280.0;S297.0;S300.0;S899.0;S912.0;S125.0;S131.0;S964.0;S1111.0;S1366.0;S978.0
A0A087X2D0	1	-16.61	GO:0003723	MF:binding(GO:0005488)	hsa:27316;hsa:378949;hsa:378948;hsa:27288;hsa:10772;hsa:159163;hsa:5940;hsa:10921;hsa:6428;hsa:6429;hsa:10929;hsa:6426;hsa:135295;hsa:139804;hsa:378950;hsa:378951;hsa:51639;hsa:8683;hsa:494115;hsa:6431;hsa:6430;hsa:6432;hsa:1153;hsa:22827;hsa:79171	IL-17 signaling pathway(hsa04657);Spliceosome(hsa03040);Herpes simplex virus 1 infection(hsa05168);mRNA surveillance pathway(hsa03015);Nucleocytoplasmic transport(hsa03013);Amyotrophic lateral sclerosis(hsa05014)		Serine and arginine rich splicing factor 3 OS=Homo sapiens OX=9606 GN=SRSF3 PE=1 SV=1	S5.0
A0A096LP25	2	6.62828373736856	GO:2000369;GO:0006468;GO:0050821;GO:0045747;GO:0004672;GO:0035612;GO:0005112;GO:0005524;GO:0032880	BP:biological regulation(GO:0065007);BP:metabolic process(GO:0008152);BP:cellular process(GO:0009987);MF:binding(GO:0005488);MF:catalytic activity(GO:0003824)	hsa:9252;hsa:27330;hsa:22848;hsa:9891;hsa:4752;hsa:54861;hsa:4750;hsa:4751;hsa:51086;hsa:2580;hsa:8576;hsa:284086;hsa:6789;hsa:6788;hsa:8558;hsa:10783;hsa:27148;hsa:6196;hsa:6197;hsa:152110;hsa:100526835;hsa:341676;hsa:81788;hsa:55589;hsa:140609	Hippo signaling pathway - multiple species(hsa04392);Adrenergic signaling in cardiomyocytes(hsa04261);NOD-like receptor signaling pathway(hsa04621);Pathways in cancer(hsa05200);TNF signaling pathway(hsa04668);Ras signaling pathway(hsa04014);Shigellosis(hsa05131);MAPK signaling pathway(hsa04010);Oocyte meiosis(hsa04114);Thermogenesis(hsa04714);Bladder cancer(hsa05219);Progesterone-mediated oocyte …		AP2 associated kinase 1 OS=Homo sapiens OX=9606 GN=AAK1 PE=1 SV=	S1102.0;S637.0;S901.0
A0A0A0MR02	1	6.62828373736856	GO:0097225;GO:0046930;GO:0097001;GO:2001243;GO:0016020;GO:0005739;GO:0000166;GO:0097345;GO:0005741;GO:0001669;GO:0015288;GO:0032272;GO:0007339;GO:0042645;GO:0008308;GO:0031210;GO:0015485	BP:biological regulation(GO:0065007);CC:protein-containing complex(GO:0032991);CC:cellular anatomical entity(GO:0110165);BP:reproductive process(GO:0022414);BP:cellular process(GO:0009987);MF:transporter activity(GO:0005215);MF:binding(GO:0005488)	hsa:7416;hsa:7417;hsa:7419	Calcium signaling pathway(hsa04020);NOD-like receptor signaling pathway(hsa04621);Spinocerebellar ataxia(hsa05017);Viral carcinogenesis(hsa05203);Parkinson disease(hsa05012);Shigellosis(hsa05131);Human T-cell leukemia virus 1 infection(hsa05166);Chemical carcinogenesis - reactive oxygen species(hsa05208);Diabetic cardiomyopathy(hsa05415);Cholesterol metabolism(hsa04979);Pathways of neurodegenerat…		Voltage dependent anion channel 2 (Fragment) OS=Homo sapiens OX=9606 GN=VDAC2 PE=1 SV=1	S115.0
A0A0A0MSK5	5	3.2748512121056805	GO:0016020;GO:0008092;GO:0051117;GO:0016021;GO:0090435;GO:0031965;GO:0071763;GO:0061024;GO:0012505;GO:0032781;GO:0005634;GO:0001671	BP:biological regulation(GO:0065007);CC:cellular anatomical entity(GO:0110165);BP:cellular process(GO:0009987);MF:molecular function regulator activity(GO:0098772);BP:localization(GO:0051179);MF:binding(GO:0005488)	hsa:26092;hsa:163590			Torsin 1A interacting protein 1 OS=Homo sapiens OX=9606 GN=TOR1AIP1 PE=1 SV=1	S33.0;S35.0;S36.0;S22.0;S94.0;T99.0
A0A0A0MSQ9	1	0.0	GO:0009306;GO:0006623;GO:0005085;GO:0016192;GO:0035658	CC:protein-containing complex(GO:0032991);BP:cellular process(GO:0009987);MF:molecular function regulator activity(GO:0098772);BP:localization(GO:0051179)	hsa:84315;hsa:22879			Vacuolar fusion protein MON1 homolog OS=Homo sapiens OX=9606 GN=MON1A PE=1 SV=1	S39.0;S19.0
A0A0A0YRR9	2	0.0	GO:0016021;GO:0005615;GO:0008009	CC:cellular anatomical entity(GO:0110165);MF:molecular function regulator activity(GO:0098772);MF:binding(GO:0005488)				Chemokine U83A OS=Homo sapiens OX=9606 GN=U83 PE=4 SV=1	S79.0;S84.0
A0A0B4J1V8	1	6.62828373736856	GO:0030594;GO:0005730;GO:0016021;GO:0019843;GO:0023041;GO:0006364;GO:0005886;GO:0045031	BP:biological regulation(GO:0065007);BP:metabolic process(GO:0008152);CC:cellular anatomical entity(GO:0110165);BP:cellular process(GO:0009987);MF:molecular transducer activity(GO:0060089);MF:binding(GO:0005488)	hsa:8111;hsa:5029;hsa:56670;hsa:56342;hsa:5028;hsa:57105;hsa:2826;hsa:27198;hsa:165140;hsa:2840;hsa:57007;hsa:2846;hsa:692312;hsa:338442;hsa:5030;hsa:5031;hsa:5032;hsa:2151;hsa:27199;hsa:187;hsa:2853;hsa:286530;hsa:8843;hsa:2150;hsa:9002	Calcium signaling pathway(hsa04020);Taste transduction(hsa04742);Pathways in cancer(hsa05200);Rap1 signaling pathway(hsa04015);Regulation of actin cytoskeleton(hsa04810);African trypanosomiasis(hsa05143);Chemokine signaling pathway(hsa04062);Platelet activation(hsa04611);Apelin signaling pathway(hsa04371);Complement and coagulation cascades(hsa04610);Inflammatory mediator regulation of TRP channe…		HCG2039996 OS=Homo sapiens OX=9606 GN=PPAN-P2RY11 PE=3 SV=	S359.0
A0A0C4DGG9	3	-16.61	GO:0016787;GO:0005634;GO:0004386;GO:0003677;GO:0003678;GO:0046872;GO:0140658;GO:0005524	CC:cellular anatomical entity(GO:0110165);MF:ATP-dependent activity(GO:0140657);MF:binding(GO:0005488);MF:catalytic activity(GO:0003824)	hsa:56916;hsa:8467;hsa:55636;hsa:54617;hsa:57680;hsa:80205;hsa:84181;hsa:25788;hsa:8438;hsa:23132;hsa:26038;hsa:9557;hsa:6597;hsa:6594;hsa:6595;hsa:546;hsa:10847;hsa:1105;hsa:1106;hsa:1107;hsa:1108;hsa:2074;hsa:375748;hsa:9044;hsa:3070	Human papillomavirus infection(hsa05165);Viral carcinogenesis(hsa05203);Homologous recombination(hsa03440);Nucleotide excision repair(hsa03420);Thermogenesis(hsa04714);Signaling pathways regulating pluripotency of stem cells(hsa04550);Hepatocellular carcinoma(hsa05225);Wnt signaling pathway(hsa04310)	COG0553	DNA helicase OS=Homo sapiens OX=9606 GN=CHD4 PE=1 SV=1	S425.0;S1595.0;S1627.0;S512.0;S528.0;T1678.0;T1578.0;T526.0
A0A0F7NGI8	1	0.0	GO:0006355;GO:0005829;GO:0005886	BP:biological regulation(GO:0065007);CC:cellular anatomical entity(GO:0110165)	hsa:9209;hsa:9208			Leucine rich repeat (In FLII) interacting protein 1, isoform CRA_c OS=Homo sapiens OX=9606 GN=LRRFIP1 PE=2 SV=1	S710.0;S712.0;S677.0;S88.0
A0A0G2JIS2	1	0.0	GO:0018024;GO:0051569;GO:0048148;GO:0007616;GO:0044030;GO:0031667;GO:0046974;GO:0008270;GO:0046976;GO:0035265;GO:0051567;GO:0036166;GO:0016607;GO:0005654;GO:0000122;GO:0005634;GO:0070742;GO:0034968;GO:0071314;GO:0060992;GO:0005694;GO:0010424;GO:0048599;GO:0048665;GO:0045471;GO:0007286;GO:0051570;GO:0007130;GO:1990841;GO:0070734;GO:0009566;GO:1902902;GO:0006275;GO:0071466;GO:0000977;GO:0002039	BP:biological regulation(GO:0065007);BP:metabolic process(GO:0008152);CC:cellular anatomical entity(GO:0110165);BP:reproductive process(GO:0022414);BP:cellular process(GO:0009987);BP:developmental process(GO:0032502);BP:multicellular organismal process(GO:0032501);BP:growth(GO:0040007);MF:binding(GO:0005488);MF:catalytic activity(GO:0003824);BP:response to stimulus(GO:0050896)	hsa:116729;hsa:118932;hsa:387893;hsa:79723;hsa:79813;hsa:29072;hsa:23067;hsa:107303344;hsa:6839;hsa:83852;hsa:54904;hsa:2145;hsa:27130;hsa:401036;hsa:22941;hsa:64324;hsa:7468;hsa:55870;hsa:9739;hsa:283373;hsa:10919;hsa:9869;hsa:79722;hsa:23390;hsa:6419	Lysine degradation(hsa00310);Metabolic pathways(hsa01100);Longevity regulating pathway(hsa04211);Signaling pathways regulating pluripotency of stem cells(hsa04550);Glutamatergic synapse(hsa04724);Wnt signaling pathway(hsa04310);Transcriptional misregulation in cancer(hsa05202)	COG0666;COG2940	Histone-lysine N-methyltransferase EHMT2 OS=Homo sapiens OX=9606 GN=EHMT2 PE=1 SV=1	S173.0;S140.0
A0A0G2JNW7	2	-16.61	GO:0032991;GO:0008519;GO:0006884;GO:1902476;GO:0006811;GO:0071333;GO:0019901;GO:0007268;GO:0055075;GO:0045202;GO:0005887;GO:0005886;GO:0055064;GO:0140157;GO:0015379;GO:1990573	BP:biological regulation(GO:0065007);CC:protein-containing complex(GO:0032991);CC:cellular anatomical entity(GO:0110165);BP:cellular process(GO:0009987);MF:transporter activity(GO:0005215);BP:localization(GO:0051179);BP:signaling(GO:0023052);MF:binding(GO:0005488);BP:response to stimulus(GO:0050896)	hsa:84561;hsa:56996;hsa:6558;hsa:6559;hsa:6557;hsa:6560;hsa:10723;hsa:57468;hsa:9990	Vibrio cholerae infection(hsa05110);Collecting duct acid secretion(hsa04966);Salivary secretion(hsa04970);GABAergic synapse(hsa04727);Pancreatic secretion(hsa04972)	COG0531	Solute carrier family 12 member 7 OS=Homo sapiens OX=9606 GN=SLC12A7 PE=1 SV=1	S108.0;S40.0;T25.0;T30.0
A0A0J9YX88	5	-16.61	GO:0070063;GO:0005654;GO:0019904;GO:0006366;GO:0046872;GO:0006397	BP:metabolic process(GO:0008152);CC:cellular anatomical entity(GO:0110165);BP:cellular process(GO:0009987);MF:binding(GO:0005488)	hsa:8110;hsa:57661;hsa:57649;hsa:8193;hsa:5927;hsa:51773;hsa:23522;hsa:7994;hsa:29994;hsa:2186;hsa:29128;hsa:8284;hsa:11177;hsa:11176;hsa:10765;hsa:5977;hsa:8242;hsa:26038;hsa:1107;hsa:51317;hsa:115426;hsa:1108	Human papillomavirus infection(hsa05165);Viral carcinogenesis(hsa05203);Thermogenesis(hsa04714);Signaling pathways regulating pluripotency of stem cells(hsa04550);Hepatocellular carcinoma(hsa05225)		PHD and RING finger domain-containing protein 1 OS=Homo sapiens OX=9606 GN=PHRF1 PE=1 SV=1	S1202.0;S915.0;S1229.0;S936.0;S973.0
A0A0S2Q0B1	3	-16.61	GO:0035060;GO:0030520;GO:0006338;GO:0030521;GO:0006337;GO:0016514;GO:0042921;GO:0005654;GO:0006357;GO:0071565;GO:0045893;GO:0003677;GO:0016922	BP:biological regulation(GO:0065007);CC:protein-containing complex(GO:0032991);CC:cellular anatomical entity(GO:0110165);BP:cellular process(GO:0009987);MF:binding(GO:0005488)	hsa:8289;hsa:57492;hsa:1820;hsa:10620;hsa:138715	Thermogenesis(hsa04714);Hepatocellular carcinoma(hsa05225)		AT-rich interactive domain-containing protein 1A OS=Homo sapiens OX=9606 GN=ARID1A PE=4 SV=	S1091.0;S1944.0;S696.0;S698.0;S772.0;S363.0;S1600.0;S1754.0;S1755.0
A0A0S2Z3N6	2	13.25656747473712	GO:0043565;GO:0001227;GO:1990837;GO:0071425;GO:0005730;GO:0003700;GO:0097152;GO:0005634;GO:0030154;GO:0001228;GO:0022008;GO:0006357;GO:0007296;GO:0019904;GO:0000978;GO:0005829;GO:0000981;GO:0000977	BP:biological regulation(GO:0065007);MF:transcription regulator activity(GO:0140110);CC:cellular anatomical entity(GO:0110165);BP:reproductive process(GO:0022414);BP:cellular process(GO:0009987);BP:developmental process(GO:0032502);MF:binding(GO:0005488)	hsa:51513;hsa:25803;hsa:2120;hsa:2114;hsa:2113	Pathways in cancer(hsa05200);Ras signaling pathway(hsa04014);Human T-cell leukemia virus 1 infection(hsa05166);Cellular senescence(hsa04218);Renal cell carcinoma(hsa05211);Transcriptional misregulation in cancer(hsa05202)		Ets variant 6 isoform 2 OS=Homo sapiens OX=9606 GN=ETV6 PE=1 SV=1	S184.0;S193.0
A0A0S2Z470	2	0.0	GO:0016607;GO:0005654;GO:0005634;GO:0007049;GO:0051726	BP:biological regulation(GO:0065007);CC:cellular anatomical entity(GO:0110165);BP:cellular process(GO:0009987)	hsa:5546	Renal cell carcinoma(hsa05211);Transcriptional misregulation in cancer(hsa05202)		Papillary renal cell carcinoma isoform 3 (Fragment) OS=Homo sapiens OX=9606 GN=PRCC PE=1 SV=1	S157.0;S159.0
A0A0S2Z472	1	0.0	GO:0005737;GO:0030552;GO:0001932;GO:0016310;GO:0016301;GO:0031625;GO:0005813;GO:0004862;GO:0031588;GO:0034236;GO:0019904;GO:0005886;GO:0005952;GO:0044853;GO:0008603;GO:0005930	BP:biological regulation(GO:0065007);BP:metabolic process(GO:0008152);CC:protein-containing complex(GO:0032991);CC:cellular anatomical entity(GO:0110165);BP:cellular process(GO:0009987);MF:molecular function regulator activity(GO:0098772);MF:binding(GO:0005488);MF:catalytic activity(GO:0003824)	hsa:10411;hsa:5593;hsa:5592;hsa:5573;hsa:5575;hsa:5577;hsa:5576;hsa:53340	Adrenergic signaling in cardiomyocytes(hsa04261);Vascular smooth muscle contraction(hsa04270);Rap1 signaling pathway(hsa04015);Serotonergic synapse(hsa04726);Leukocyte transendothelial migration(hsa04670);Platelet activation(hsa04611);Thermogenesis(hsa04714);Salivary secretion(hsa04970);Insulin signaling pathway(hsa04910);Regulation of lipolysis in adipocytes(hsa04923);Gap junction(hsa04540);Long…	COG0664	Protein kinase cAMP-dependent regulatory type II alpha isoform 1 (Fragment) OS=Homo sapiens OX=9606 GN=PRKAR2A PE=2 SV=1	S99.0;S78.0;S80.0
A0A0S2Z4G7	3	0.0	GO:0005634;GO:0003676	CC:cellular anatomical entity(GO:0110165);MF:binding(GO:0005488)	hsa:4869;hsa:10361;hsa:10360			Nucleophosmin (Fragment) OS=Homo sapiens OX=9606 GN=NPM1 PE=2 SV=1	S125.0;S70.0;S4.0;S10.0
A0A0S2Z4I9	1	6.62828373736856	GO:0015629;GO:0051289;GO:0017124;GO:0030036;GO:0030175;GO:0045296;GO:0007411;GO:0005925;GO:0005923;GO:0005737;GO:0070062;GO:0030838;GO:0003779;GO:0005522;GO:0001843;GO:0005856;GO:0031258;GO:0030027;GO:0008154;GO:0005886;GO:0042995;GO:0005829;GO:0031527	BP:biological regulation(GO:0065007);CC:cellular anatomical entity(GO:0110165);BP:cellular process(GO:0009987);BP:developmental process(GO:0032502);MF:binding(GO:0005488)	hsa:200734;hsa:51466;hsa:55740;hsa:7408	Focal adhesion(hsa04510);Rap1 signaling pathway(hsa04015);Regulation of actin cytoskeleton(hsa04810);Leukocyte transendothelial migration(hsa04670);Platelet activation(hsa04611);Fc gamma R-mediated phagocytosis(hsa04666);cGMP-PKG signaling pathway(hsa04022);Tight junction(hsa04530);Axon guidance(hsa04360)		Vasodilator-stimulated phosphoprotein isoform 3 (Fragment) OS=Homo sapiens OX=9606 GN=VASP PE=2 SV=1	S269.0
A0A0S2Z5H3	1	0.0	GO:0005794;GO:0043231;GO:0016020;GO:0005654;GO:0030276;GO:0016192	CC:cellular anatomical entity(GO:0110165);BP:localization(GO:0051179);MF:binding(GO:0005488)	hsa:55040;hsa:9685;hsa:29924;hsa:150350;hsa:22905	Endocytosis(hsa04144)		Clathrin interactor 1 isoform 2 (Fragment) OS=Homo sapiens OX=9606 GN=CLINT1 PE=2 SV=1	S299.0
A0A0U1RR27	1	0.0	GO:0005737;GO:0005085	CC:cellular anatomical entity(GO:0110165);MF:molecular function regulator activity(GO:0098772)	hsa:10260;hsa:163486;hsa:8567;hsa:79961;hsa:27147;hsa:57706;hsa:9909;hsa:23258;hsa:55667;hsa:163259;hsa:79958;hsa:81846;hsa:160518;hsa:6764;hsa:6305			DENN domain containing 4A OS=Homo sapiens OX=9606 GN=DENND4A PE=1 SV=	S1058.0;S1324.0;S1632.0;T1062.0
A0A0U1RRL5	1	0.0	GO:0043565;GO:0003700;GO:0005634;GO:0001228;GO:0006357;GO:0000978	BP:biological regulation(GO:0065007);MF:transcription regulator activity(GO:0140110);CC:cellular anatomical entity(GO:0110165);MF:binding(GO:0005488)	hsa:1997;hsa:440695;hsa:25803;hsa:2004;hsa:2005;hsa:2000;hsa:2001;hsa:2002;hsa:2120;hsa:2313;hsa:26298;hsa:54738;hsa:2113;hsa:1999;hsa:1998;hsa:51513;hsa:390937;hsa:2078;hsa:2116;hsa:2117;hsa:2114;hsa:2115;hsa:2118;hsa:2119;hsa:2551	GnRH signaling pathway(hsa04912);Pathways in cancer(hsa05200);Focal adhesion(hsa04510);Proteoglycans in cancer(hsa05205);Ras signaling pathway(hsa04014);Human cytomegalovirus infection(hsa05163);Human T-cell leukemia virus 1 infection(hsa05166);MAPK signaling pathway(hsa04010);Leishmaniasis(hsa05140);Insulin signaling pathway(hsa04910);Cellular senescence(hsa04218);Prostate cancer(hsa05215);Endom…		E74 like ETS transcription factor 1 (Fragment) OS=Homo sapiens OX=9606 GN=ELF1 PE=1 SV=	S187.0;T180.0
A0A0U1ZF71	1	6.62828373736856	GO:1990090;GO:0010332;GO:0042594;GO:0036120;GO:0023051;GO:0030426;GO:0042059;GO:0030424;GO:0006468;GO:0046677;GO:0007165;GO:0007166;GO:0005929;GO:0048260;GO:0005925;GO:0000209;GO:0005737;GO:1901215;GO:0016600;GO:0070997;GO:0004842;GO:0043303;GO:0030971;GO:0045453;GO:0043066;GO:0005509;GO:0048471;GO:0046875;GO:0001784;GO:0005794;GO:0047690;GO:0014823;GO:0016567;GO:0017124;GO:0019901;GO:0045471;GO:…	BP:immune system process(GO:0002376);BP:biological regulation(GO:0065007);BP:metabolic process(GO:0008152);CC:protein-containing complex(GO:0032991);CC:cellular anatomical entity(GO:0110165);BP:reproductive process(GO:0022414);BP:cellular process(GO:0009987);BP:developmental process(GO:0032502);BP:localization(GO:0051179);MF:binding(GO:0005488);MF:catalytic activity(GO:0003824);BP:response to sti…	hsa:867;hsa:868;hsa:23624	Chronic myeloid leukemia(hsa05220);Pathways in cancer(hsa05200);Ubiquitin mediated proteolysis(hsa04120);Proteoglycans in cancer(hsa05205);Insulin signaling pathway(hsa04910);T cell receptor signaling pathway(hsa04660);Endocytosis(hsa04144);Bacterial invasion of epithelial cells(hsa05100);Measles(hsa05162);ErbB signaling pathway(hsa04012);C-type lectin receptor signaling pathway(hsa04625)		E3 ubiquitin-protein ligase CBL (Fragment) OS=Homo sapiens OX=9606 GN=c-Cbl PE=2 SV=	S235.0
A0A0U4C5A9	1	0.0	GO:0003700;GO:0006355;GO:0005634;GO:0016602;GO:0003677	BP:biological regulation(GO:0065007);CC:protein-containing complex(GO:0032991);MF:transcription regulator activity(GO:0140110);CC:cellular anatomical entity(GO:0110165);MF:binding(GO:0005488)	hsa:4800	Spinocerebellar ataxia(hsa05017);Tuberculosis(hsa05152);Antigen processing and presentation(hsa04612)	COG5224	Nuclear transcription factor Y subunit OS=Homo sapiens OX=9606 GN=NFYA PE=2 SV=1	S291.0
A0A140H9G4	1	-16.61						Truncated rhesus D (Fragment) OS=Homo sapiens OX=9606 GN=RHD PE=4 SV=	S14.0
A0A140VJN1	1	6.62828373736856	GO:2000249;GO:0030032;GO:0030335;GO:2000813;GO:0051639;GO:0051638;GO:0044877;GO:0016607;GO:0070062;GO:0030838;GO:0051496;GO:0005654;GO:0016477;GO:0005737;GO:0031941;GO:0030027;GO:0031252;GO:0005886;GO:0031529;GO:0007015;GO:0005829;GO:0044351;GO:0044354;GO:1900026;GO:1902745;GO:0034315;GO:0046415	BP:biological regulation(GO:0065007);BP:metabolic process(GO:0008152);CC:protein-containing complex(GO:0032991);CC:cellular anatomical entity(GO:0110165);BP:cellular process(GO:0009987);BP:localization(GO:0051179);MF:binding(GO:0005488)	hsa:146206;hsa:126204;hsa:90668;hsa:55604			Testicular tissue protein Li 107 OS=Homo sapiens OX=9606 PE=2 SV=	S1094.0;S1315.0;T916.0
A0A1B0GTU4	2	0.0	GO:0005856;GO:0043542;GO:0005925;GO:0034446;GO:0005829;GO:0003712;GO:0007160;GO:0005938;GO:0005886;GO:0046872;GO:0007179	BP:biological regulation(GO:0065007);MF:transcription regulator activity(GO:0140110);CC:cellular anatomical entity(GO:0110165);BP:cellular process(GO:0009987);BP:developmental process(GO:0032502);MF:binding(GO:0005488)	hsa:22885;hsa:9404;hsa:144165;hsa:55679;hsa:10611;hsa:4007;hsa:4026;hsa:5829;hsa:7205;hsa:126374;hsa:2275;hsa:2274;hsa:2273;hsa:7791;hsa:9260;hsa:11155;hsa:9457;hsa:84448;hsa:84962;hsa:26136;hsa:8994;hsa:3987;hsa:3983;hsa:166336;hsa:7041	Hippo signaling pathway - multiple species(hsa04392);NOD-like receptor signaling pathway(hsa04621);Focal adhesion(hsa04510);Regulation of actin cytoskeleton(hsa04810);Human papillomavirus infection(hsa05165);Viral carcinogenesis(hsa05203);Proteoglycans in cancer(hsa05205);Human cytomegalovirus infection(hsa05163);Leukocyte transendothelial migration(hsa04670);Shigellosis(hsa05131);Chemokine signa…		Paxillin OS=Homo sapiens OX=9606 GN=PXN PE=1 SV=	S85.0;S812.0
A0A1B0GUN5	1	0.0			hsa:116985;hsa:9265;hsa:9267;hsa:22874;hsa:22866;hsa:23527;hsa:57664;hsa:59338;hsa:54477;hsa:26034;hsa:130271;hsa:58504;hsa:116983;hsa:144100;hsa:83478;hsa:9938;hsa:9855;hsa:10160;hsa:9266;hsa:27128	Rap1 signaling pathway(hsa04015);Shigellosis(hsa05131);Endocytosis(hsa04144);Adherens junction(hsa04520);Salmonella infection(hsa05132);Pathogenic Escherichia coli infection(hsa05130);Phospholipase D signaling pathway(hsa04072)		Pleckstrin homology domain containing A6 OS=Homo sapiens OX=9606 GN=PLEKHA6 PE=1 SV=	S197.0;S991.0;S901.0;S1064.0
A0A1B0GV47	1	0.0	GO:0005737;GO:0008017;GO:0007018;GO:0005524;GO:0005874;GO:0003777	CC:cellular anatomical entity(GO:0110165);MF:ATP-dependent activity(GO:0140657);MF:cytoskeletal motor activity(GO:0003774);BP:cellular process(GO:0009987);MF:binding(GO:0005488)	hsa:55614;hsa:3832;hsa:9371;hsa:146909;hsa:23046;hsa:57576;hsa:55582;hsa:10749;hsa:3797;hsa:63971;hsa:3799;hsa:3798;hsa:24137;hsa:81930;hsa:55605;hsa:124602;hsa:3800;hsa:23303;hsa:23095;hsa:547;hsa:9928;hsa:285643;hsa:56992;hsa:11127;hsa:374654	Pathways in cancer(hsa05200);Hedgehog signaling pathway(hsa04340);Parkinson disease(hsa05012);Basal cell carcinoma(hsa05217);Pathways of neurodegeneration - multiple diseases(hsa05022);Endocytosis(hsa04144);Non-small cell lung cancer(hsa05223);Alzheimer disease(hsa05010);Dopaminergic synapse(hsa04728);Salmonella infection(hsa05132);Prion disease(hsa05020);Amyotrophic lateral sclerosis(hsa05014);H…	COG5059	Kinesin family member 21A (Fragment) OS=Homo sapiens OX=9606 GN=KIF21A PE=1 SV=	S1249.0;S831.0
A0A1B0GW38	2	0.0	GO:1990090;GO:0010332;GO:0035635;GO:0019221;GO:0036120;GO:0023051;GO:0017124;GO:0042059;GO:0008584;GO:0046677;GO:0007165;GO:0007166;GO:0005929;GO:0048260;GO:0005925;GO:0000209;GO:0005737;GO:0016600;GO:0070997;GO:0061630;GO:0043303;GO:0030971;GO:0042594;GO:0043066;GO:0045742;GO:0005509;GO:0048471;GO:0046875;GO:0001784;GO:0005794;GO:0047690;GO:0014823;GO:0016567;GO:0030426;GO:0006974;GO:0045471;GO:…	BP:immune system process(GO:0002376);BP:biological regulation(GO:0065007);BP:metabolic process(GO:0008152);CC:protein-containing complex(GO:0032991);CC:cellular anatomical entity(GO:0110165);BP:reproductive process(GO:0022414);BP:cellular process(GO:0009987);BP:developmental process(GO:0032502);BP:biological process involved in interspecies interaction between organisms(GO:0044419);BP:localizatio…	hsa:867;hsa:868;hsa:23624	Chronic myeloid leukemia(hsa05220);Pathways in cancer(hsa05200);Ubiquitin mediated proteolysis(hsa04120);Proteoglycans in cancer(hsa05205);Insulin signaling pathway(hsa04910);T cell receptor signaling pathway(hsa04660);Endocytosis(hsa04144);Bacterial invasion of epithelial cells(hsa05100);Measles(hsa05162);ErbB signaling pathway(hsa04012);C-type lectin receptor signaling pathway(hsa04625)		E3 ubiquitin-protein ligase CBL (Fragment) OS=Homo sapiens OX=9606 GN=CBL PE=1 SV=	S617.0;S481.0
A0A1C7CYX1	1	6.62828373736856	GO:0000118;GO:0016575;GO:0005634;GO:0003714;GO:0005654;GO:0006357;GO:0045892;GO:0005667	BP:biological regulation(GO:0065007);BP:metabolic process(GO:0008152);CC:protein-containing complex(GO:0032991);MF:transcription regulator activity(GO:0140110);CC:cellular anatomical entity(GO:0110165)	hsa:23186;hsa:91748;hsa:55809;hsa:166968;hsa:55758;hsa:84215	Huntington disease(hsa05016)		Mitotic deacetylase associated SANT domain protein OS=Homo sapiens OX=9606 GN=MIDEAS PE=1 SV=	S461.0;S661.0;T655.0
A0A1C7CYX9	1	6.62828373736856	GO:0005737;GO:0007010;GO:0007420;GO:0030516;GO:0008017;GO:0005829;GO:0030425;GO:0030424;GO:0019901;GO:0045664;GO:0010975;GO:0005886;GO:0007411;GO:0043025;GO:0016810	BP:biological regulation(GO:0065007);CC:cellular anatomical entity(GO:0110165);BP:cellular process(GO:0009987);BP:developmental process(GO:0032502);MF:binding(GO:0005488);MF:catalytic activity(GO:0003824)	hsa:1807;hsa:56896;hsa:1809;hsa:1808;hsa:1400;hsa:10570	Drug metabolism - other enzymes(hsa00983);Pantothenate and CoA biosynthesis(hsa00770);beta-Alanine metabolism(hsa00410);Metabolic pathways(hsa01100);Pyrimidine metabolism(hsa00240);Axon guidance(hsa04360)	COG0044	Dihydropyrimidinase like 2 OS=Homo sapiens OX=9606 GN=DPYSL2 PE=1 SV=	S27.0;T614.0
A0A1S5UZ07	3	13.25656747473712	GO:0005737;GO:0005856;GO:0001726;GO:0005200;GO:0051015;GO:0007155;GO:0005925	CC:cellular anatomical entity(GO:0110165);MF:structural molecule activity(GO:0005198);BP:cellular process(GO:0009987);MF:binding(GO:0005488)	hsa:2035;hsa:83706;hsa:7094;hsa:55612;hsa:59274;hsa:4647;hsa:83660;hsa:889;hsa:5775;hsa:10979;hsa:3092	Focal adhesion(hsa04510);Rap1 signaling pathway(hsa04015);Shigellosis(hsa05131);Human T-cell leukemia virus 1 infection(hsa05166);Platelet activation(hsa04611);Pathways of neurodegeneration - multiple diseases(hsa05022);Huntington disease(hsa05016)		Talin-1 OS=Homo sapiens OX=9606 GN=TLN1 PE=2 SV=	S425.0;S676.0;S680.0;S405.0;T682.0
A0A1S5UZ17	1	6.62828373736856	GO:0006355	BP:biological regulation(GO:0065007)	hsa:9209;hsa:9208			Leucine-rich repeat flightless-interacting protein 2 OS=Homo sapiens OX=9606 GN=LRRFIP2 PE=2 SV=	S130.0
A0A1S5UZH2	1	0.0	GO:0004497;GO:0015629;GO:0019417;GO:0016174;GO:0031267;GO:0071949;GO:0005737;GO:0045171;GO:0016709;GO:0003779;GO:1903305;GO:0051017;GO:0051015;GO:0017124;GO:0019901;GO:1990026;GO:0005886;GO:0030042;GO:0046872;GO:0030496;GO:0043154;GO:0001933	BP:biological regulation(GO:0065007);BP:metabolic process(GO:0008152);CC:cellular anatomical entity(GO:0110165);BP:cellular process(GO:0009987);MF:binding(GO:0005488);MF:catalytic activity(GO:0003824)	hsa:57553;hsa:64780;hsa:6525;hsa:87;hsa:23301;hsa:254102;hsa:89;hsa:92521;hsa:81;hsa:23384;hsa:57731;hsa:79778;hsa:23499;hsa:6710;hsa:6711;hsa:6712;hsa:85377;hsa:51332;hsa:342527;hsa:88;hsa:9645;hsa:219537	Spinocerebellar ataxia(hsa05017);Focal adhesion(hsa04510);Regulation of actin cytoskeleton(hsa04810);Viral carcinogenesis(hsa05203);Leukocyte transendothelial migration(hsa04670);Shigellosis(hsa05131);Pathways of neurodegeneration - multiple diseases(hsa05022);Arrhythmogenic right ventricular cardiomyopathy(hsa05412);Adherens junction(hsa04520);Tight junction(hsa04530);Amoebiasis(hsa05146);System…	COG5069	F-actin monooxygenase OS=Homo sapiens OX=9606 GN=MICAL1 PE=2 SV=	S636.0
A0A1U9X985	3	-16.61			hsa:84726;hsa:23215;hsa:7916			PRRC2A OS=Homo sapiens OX=9606 PE=4 SV=	S1147.0;S342.0;S350.0;T610.0
A0A1W2PRU0	1	-16.61	GO:0005737;GO:0004864;GO:0051301;GO:0007049	CC:cellular anatomical entity(GO:0110165);BP:cellular process(GO:0009987);MF:molecular function regulator activity(GO:0098772)	hsa:10776;hsa:2029			Endosulfine alpha OS=Homo sapiens OX=9606 GN=ENSA PE=1 SV=	S2.0
A0A220T1R7	1	6.62828373736856	GO:1902531;GO:0005783;GO:0060914;GO:0005639;GO:0005637;GO:0016021;GO:0031965;GO:0071168;GO:0006998;GO:0031490;GO:0051898;GO:0000785;GO:0035914;GO:0022008;GO:0030514;GO:0043409	BP:biological regulation(GO:0065007);CC:cellular anatomical entity(GO:0110165);BP:cellular process(GO:0009987);BP:developmental process(GO:0032502);BP:localization(GO:0051179);MF:binding(GO:0005488)	hsa:23592;hsa:221496			LEMD2 OS=Homo sapiens OX=9606 GN=LEMD2 PE=2 SV=	S354.0
A0A223PQH6	1	6.62828373736856			hsa:116138;hsa:122773;hsa:54758;hsa:26033;hsa:64778;hsa:29915;hsa:54455;hsa:1954;hsa:8455;hsa:23588;hsa:3054;hsa:8216	Hedgehog signaling pathway(hsa04340);Herpes simplex virus 1 infection(hsa05168)		HCFC1 OS=Homo sapiens OX=9606 PE=4 SV=1	S3.0;S6.0;S1507.0;S666.0
A0A224ANK2	1	0.0	GO:0005794;GO:0030335;GO:0071944;GO:0032886;GO:0016328;GO:0065003;GO:0005874;GO:0005923;GO:0005737;GO:0005654;GO:2000134;GO:0070840;GO:0007026;GO:0005813;GO:0005634;GO:0000281;GO:0016043;GO:0030178;GO:0043065;GO:0030877;GO:0048471;GO:0016477;GO:0090090;GO:0008285;GO:0008286;GO:0016342;GO:0019887;GO:0030027;GO:0008017;GO:0051010;GO:0008013;GO:0006974;GO:0031274;GO:1904781;GO:0005912;GO:0032587;GO:…	BP:biological regulation(GO:0065007);CC:protein-containing complex(GO:0032991);CC:cellular anatomical entity(GO:0110165);BP:cellular process(GO:0009987);MF:molecular function regulator activity(GO:0098772);MF:binding(GO:0005488);BP:response to stimulus(GO:0050896)	hsa:324;hsa:10297	Pathways in cancer(hsa05200);Cushing syndrome(hsa04934);Regulation of actin cytoskeleton(hsa04810);Human papillomavirus infection(hsa05165);Basal cell carcinoma(hsa05217);Breast cancer(hsa05224);Pathways of neurodegeneration - multiple diseases(hsa05022);Colorectal cancer(hsa05210);Gastric cancer(hsa05226);Endometrial cancer(hsa05213);Hippo signaling pathway(hsa04390);Alzheimer disease(hsa05010);…		Adenomatous polyposis coli protein isoform b OS=Homo sapiens OX=9606 GN=APC PE=2 SV=1	S1100.0;S744.0
A0A2R8Y4W2	1	0.0	GO:0048149;GO:0016310;GO:0030426;GO:0031267;GO:0007266;GO:0005903;GO:0035023;GO:0005737;GO:0030832;GO:1990830;GO:0070062;GO:0016601;GO:1900029;GO:0031532;GO:0032587;GO:0003779;GO:0110165;GO:0032420;GO:0016301;GO:0032426;GO:0070161;GO:0051017;GO:0051016;GO:0070358;GO:0008360;GO:0014069;GO:0005938;GO:0005886;GO:0051764;GO:0099072;GO:0008344;GO:0031982;GO:0010458;GO:0036336;GO:0035591;GO:0017146;GO:…	BP:immune system process(GO:0002376);BP:biological regulation(GO:0065007);BP:metabolic process(GO:0008152);CC:protein-containing complex(GO:0032991);CC:cellular anatomical entity(GO:0110165);MF:molecular adaptor activity(GO:0060090);BP:cellular process(GO:0009987);BP:multicellular organismal process(GO:0032501);MF:binding(GO:0005488);MF:catalytic activity(GO:0003824);BP:response to stimulus(GO:00…	hsa:79574;hsa:54869;hsa:4690;hsa:64787;hsa:2059;hsa:8440	T cell receptor signaling pathway(hsa04660);ErbB signaling pathway(hsa04012);Pathogenic Escherichia coli infection(hsa05130);Axon guidance(hsa04360)		Epidermal growth factor receptor pathway substrate 8 OS=Homo sapiens OX=9606 GN=EPS8 PE=1 SV=1	S693.0;S476.0
A0A2R8Y4Z8	1	0.0			hsa:26093;hsa:388115			Coiled-coil domain containing 9 OS=Homo sapiens OX=9606 GN=CCDC9 PE=1 SV=1	S521.0
A0A2R8Y804	1	0.0	GO:0005856;GO:0016020;GO:0045296;GO:0005912;GO:0005886;GO:0007155	CC:cellular anatomical entity(GO:0110165);BP:cellular process(GO:0009987);MF:binding(GO:0005488)	hsa:3728;hsa:1499	Acute myeloid leukemia(hsa05221);Thyroid hormone signaling pathway(hsa04919);Pathways in cancer(hsa05200);Focal adhesion(hsa04510);Cushing syndrome(hsa04934);Rap1 signaling pathway(hsa04015);Human papillomavirus infection(hsa05165);Proteoglycans in cancer(hsa05205);Human cytomegalovirus infection(hsa05163);Leukocyte transendothelial migration(hsa04670);Hepatitis C(hsa05160);Basal cell carcinoma(h…	COG0035	Catenin beta 1 OS=Homo sapiens OX=9606 GN=CTNNB1 PE=1 SV=1	S675.0;S552.0
A0A2R8Y880	3	19.88485121210568	GO:0016607;GO:0006974;GO:0001701;GO:0032991;GO:0035264;GO:0005813;GO:0005634;GO:0006275;GO:0019901;GO:0016567;GO:0006511;GO:0008270;GO:0003676;GO:0048568;GO:0061053;GO:0061630;GO:0006397	BP:biological regulation(GO:0065007);BP:metabolic process(GO:0008152);CC:protein-containing complex(GO:0032991);CC:cellular anatomical entity(GO:0110165);BP:cellular process(GO:0009987);BP:developmental process(GO:0032502);BP:multicellular organismal process(GO:0032501);BP:growth(GO:0040007);MF:binding(GO:0005488);MF:catalytic activity(GO:0003824);BP:response to stimulus(GO:0050896)	hsa:5930		COG5222	RB binding protein 6, ubiquitin ligase (Fragment) OS=Homo sapiens OX=9606 GN=RBBP6 PE=1 SV=1	S1315.0;S1217.0;S1659.0;S1663.0;T1022.0
A0A2X0SF83	1	6.62828373736856	GO:0005794;GO:0007030;GO:0015629;GO:0072384;GO:0005096;GO:0051684;GO:0007165;GO:0005886;GO:0051683;GO:0030054	BP:biological regulation(GO:0065007);CC:cellular anatomical entity(GO:0110165);BP:cellular process(GO:0009987);MF:molecular function regulator activity(GO:0098772);BP:localization(GO:0051179)	hsa:94134;hsa:64333;hsa:57514;hsa:1123;hsa:84144;hsa:55843;hsa:29;hsa:58504;hsa:9912;hsa:57584;hsa:143872;hsa:57636;hsa:79658;hsa:55114;hsa:57522;hsa:257106;hsa:23092;hsa:1124;hsa:613;hsa:4983;hsa:201176;hsa:9901;hsa:83478;hsa:394;hsa:51291	Chronic myeloid leukemia(hsa05220);Pathways in cancer(hsa05200);Focal adhesion(hsa04510);Leukocyte transendothelial migration(hsa04670);Bacterial invasion of epithelial cells(hsa05100);Tight junction(hsa04530);Axon guidance(hsa04360)		ARHGAP21 (Fragment) OS=Homo sapiens OX=9606 GN=ARHGAP21 PE=4 SV=1	S1601.0;S844.0;S464.0;S306.0
A0A2X0SFV3	1	-16.61	GO:0015629;GO:0008064;GO:0007165;GO:0007411;GO:0007413;GO:0005737;GO:0036064;GO:0030950;GO:0005543;GO:0045724;GO:0001843;GO:0030879;GO:0005525;GO:0003924;GO:0005096;GO:0021955;GO:0008360;GO:0010976;GO:0007266;GO:0035024;GO:0031668;GO:0050770;GO:0044319;GO:0030900;GO:0043010;GO:0043116	BP:biological regulation(GO:0065007);CC:cellular anatomical entity(GO:0110165);BP:cellular process(GO:0009987);BP:developmental process(GO:0032502);BP:multicellular organismal process(GO:0032501);MF:molecular function regulator activity(GO:0098772);MF:binding(GO:0005488);MF:catalytic activity(GO:0003824);BP:response to stimulus(GO:0050896)	hsa:94134;hsa:64333;hsa:1123;hsa:55843;hsa:29;hsa:4650;hsa:9912;hsa:57584;hsa:143872;hsa:57636;hsa:23380;hsa:79658;hsa:55114;hsa:57522;hsa:23616;hsa:23092;hsa:1124;hsa:613;hsa:116985;hsa:4649;hsa:4983;hsa:201176;hsa:9901;hsa:83478;hsa:394	Chronic myeloid leukemia(hsa05220);Pathways in cancer(hsa05200);Focal adhesion(hsa04510);Leukocyte transendothelial migration(hsa04670);Endocytosis(hsa04144);Bacterial invasion of epithelial cells(hsa05100);Tight junction(hsa04530);Axon guidance(hsa04360)		ARHGAP35 (Fragment) OS=Homo sapiens OX=9606 GN=ARHGAP35 PE=4 SV=1	S1150.0;S970.0;S1179.0
A0A2X0SFX5	1	0.0	GO:1903078;GO:0005085;GO:0005829;GO:0030971;GO:0031267;GO:0030165;GO:0060326;GO:0090630;GO:0110165	BP:biological regulation(GO:0065007);CC:cellular anatomical entity(GO:0110165);BP:locomotion(GO:0040011);BP:cellular process(GO:0009987);MF:molecular function regulator activity(GO:0098772);MF:binding(GO:0005488)	hsa:11214;hsa:55200;hsa:26084;hsa:26230;hsa:23370;hsa:50618;hsa:7410;hsa:50650;hsa:128272;hsa:10276;hsa:7074;hsa:80243;hsa:9855;hsa:9138;hsa:57580;hsa:57449;hsa:64283;hsa:22899;hsa:389337;hsa:23365;hsa:27237;hsa:9826;hsa:7984;hsa:25791;hsa:6453	Pathways in cancer(hsa05200);Vascular smooth muscle contraction(hsa04270);Focal adhesion(hsa04510);Rap1 signaling pathway(hsa04015);Regulation of actin cytoskeleton(hsa04810);Fc epsilon RI signaling pathway(hsa04664);Parathyroid hormone synthesis, secretion and action(hsa04928);Proteoglycans in cancer(hsa05205);Ras signaling pathway(hsa04014);Tuberculosis(hsa05152);Human cytomegalovirus infection…	COG5422	ARHGEF16 (Fragment) OS=Homo sapiens OX=9606 GN=ARHGEF16 PE=4 SV=1	S208.0;S174.0;S107.0;S191.0;S577.0
A0A2X0U2N0	2	6.62828373736856	GO:0016020;GO:0031267;GO:0043087;GO:0042626;GO:0043547;GO:0005634;GO:0090141;GO:0005739;GO:0000922;GO:0005524;GO:1900753;GO:0051056;GO:0015431;GO:0006935;GO:0005096;GO:0008559;GO:0005886;GO:0032489;GO:0007264;GO:0055085;GO:0006897;GO:0005829;GO:0022857;GO:0042910;GO:1990961;GO:0001934	BP:biological regulation(GO:0065007);CC:cellular anatomical entity(GO:0110165);MF:ATP-dependent activity(GO:0140657);BP:locomotion(GO:0040011);BP:cellular process(GO:0009987);MF:transporter activity(GO:0005215);MF:molecular function regulator activity(GO:0098772);BP:localization(GO:0051179);MF:binding(GO:0005488)	hsa:64333;hsa:57514;hsa:10395;hsa:9743;hsa:55843;hsa:9938;hsa:10928;hsa:29;hsa:115703;hsa:58504;hsa:9912;hsa:116985;hsa:29127;hsa:55114;hsa:79658;hsa:394;hsa:1123;hsa:1124;hsa:613;hsa:343578;hsa:93663;hsa:4649;hsa:83478;hsa:257106;hsa:10144	Chronic myeloid leukemia(hsa05220);Pathways in cancer(hsa05200);Focal adhesion(hsa04510);Pancreatic cancer(hsa05212);Ras signaling pathway(hsa04014);Leukocyte transendothelial migration(hsa04670);Endocytosis(hsa04144);Bacterial invasion of epithelial cells(hsa05100);Tight junction(hsa04530)		RALBP1 (Fragment) OS=Homo sapiens OX=9606 GN=RALBP1 PE=4 SV=1	S463.0;S48.0;S62.0;S29.0;S34.0
A0A384N6B9	1	0.0	GO:0005737;GO:0050687;GO:0031625;GO:0005829;GO:0043161;GO:0005634;GO:0051252;GO:0019899;GO:0010468;GO:0005654;GO:0039694;GO:1990829;GO:0075522;GO:0014069;GO:0003723;GO:0003677;GO:0045944;GO:0003697;GO:0003729	BP:biological regulation(GO:0065007);BP:metabolic process(GO:0008152);CC:cellular anatomical entity(GO:0110165);BP:cellular process(GO:0009987);BP:viral process(GO:0016032);MF:binding(GO:0005488)	hsa:10644;hsa:57060;hsa:10642;hsa:10643;hsa:5094;hsa:4857;hsa:5093;hsa:8939;hsa:3190;hsa:8880;hsa:26057;hsa:8570;hsa:54039;hsa:4858	Viral carcinogenesis(hsa05203);Spliceosome(hsa03040);Ferroptosis(hsa04216);MicroRNAs in cancer(hsa05206)		Epididymis secretory sperm binding protein OS=Homo sapiens OX=9606 PE=2 SV=1	S189.0
A0A384N6H6	1	0.0	GO:0008021;GO:0008104;GO:0015629;GO:0060170;GO:0031105;GO:0061640;GO:0007049;GO:0005819;GO:0045171;GO:0031514;GO:0097227;GO:0005654;GO:0051301;GO:0005525;GO:0032391;GO:0015630;GO:0060271;GO:0032153;GO:0003924;GO:0032154;GO:0005938;GO:0005886;GO:0005940;GO:0005930;GO:0060090;GO:0030496;GO:0017157	BP:biological regulation(GO:0065007);CC:protein-containing complex(GO:0032991);CC:cellular anatomical entity(GO:0110165);MF:molecular adaptor activity(GO:0060090);BP:cellular process(GO:0009987);BP:localization(GO:0051179);MF:binding(GO:0005488);MF:catalytic activity(GO:0003824)	hsa:5413;hsa:5414;hsa:55964;hsa:989;hsa:151011;hsa:346288;hsa:23176;hsa:4735;hsa:55752;hsa:124404;hsa:10801;hsa:1731;hsa:23157	Parkinson disease(hsa05012);Shigellosis(hsa05131);Pathways of neurodegeneration - multiple diseases(hsa05022);Apoptosis(hsa04210);Bacterial invasion of epithelial cells(hsa05100);Apoptosis - multiple species(hsa04215)	COG5019	Septin OS=Homo sapiens OX=9606 PE=2 SV=1	S228.0
A0A384NYN5	1	0.0	GO:0005737;GO:0015629;GO:0090636;GO:0090637;GO:0051015;GO:0005198;GO:0005915;GO:0005903;GO:0005912;GO:0005886;GO:0007155;GO:0005925;GO:1990357	CC:cellular anatomical entity(GO:0110165);MF:structural molecule activity(GO:0005198);BP:cellular process(GO:0009987);MF:binding(GO:0005488)	hsa:7414;hsa:1496;hsa:1495;hsa:29119	Pathways in cancer(hsa05200);Focal adhesion(hsa04510);Regulation of actin cytoskeleton(hsa04810);Leukocyte transendothelial migration(hsa04670);Shigellosis(hsa05131);Gastric cancer(hsa05226);Arrhythmogenic right ventricular cardiomyopathy(hsa05412);Adherens junction(hsa04520);Bacterial invasion of epithelial cells(hsa05100);Endometrial cancer(hsa05213);Hippo signaling pathway(hsa04390);Amoebiasis…		Vinculin OS=Homo sapiens OX=9606 PE=2 SV=1	S275.0;S579.0;S721.0
A0A3B3IRZ6	1	6.62828373736856	GO:0006974;GO:0005634	CC:cellular anatomical entity(GO:0110165);BP:cellular process(GO:0009987);BP:response to stimulus(GO:0050896)	hsa:57621;hsa:166793;hsa:112939;hsa:403341;hsa:100128927;hsa:26137;hsa:23119;hsa:221527;hsa:29068;hsa:221504;hsa:7597;hsa:3652;hsa:653121;hsa:79842;hsa:728116;hsa:140685;hsa:65986;hsa:23099;hsa:84614;hsa:3090;hsa:9923;hsa:9925;hsa:10472;hsa:55892;hsa:7709	Pathways in cancer(hsa05200);Small cell lung cancer(hsa05222);Cell cycle(hsa04110);Transcriptional misregulation in cancer(hsa05202)	COG5048	Zinc finger and BTB domain containing 40 (Fragment) OS=Homo sapiens OX=9606 GN=ZBTB40 PE=1 SV=1	S190.0
A0A3B3IS06	7	-9.98171626263144			hsa:6949	Ribosome biogenesis in eukaryotes(hsa03008)		Treacle ribosome biogenesis factor 1 (Fragment) OS=Homo sapiens OX=9606 GN=TCOF1 PE=1 SV=1	S829.0;S1143.0;S1296.0;S1264.0;S996.0;S1114.0;S506.0;S905.0;S426.0;S304.0;S156.0;T906.0
A0A3B3IS71	5	19.88485121210568	GO:2001234;GO:0042551;GO:0045842;GO:0048565;GO:0030308;GO:0034088;GO:0031134;GO:0030154;GO:0001894;GO:0050680;GO:0019899;GO:0032869;GO:0010629;GO:0000785;GO:0007346;GO:0097718;GO:0031175;GO:0045445;GO:0008024;GO:0061629;GO:0035914;GO:0061793;GO:0071901;GO:0007049;GO:0016605;GO:0005819;GO:0045786;GO:0000122;GO:0006325;GO:0051146;GO:0005634;GO:0003714;GO:0006366;GO:0005654;GO:0140297;GO:0051301;GO:…	BP:biological regulation(GO:0065007);BP:metabolic process(GO:0008152);CC:protein-containing complex(GO:0032991);MF:transcription regulator activity(GO:0140110);CC:cellular anatomical entity(GO:0110165);BP:reproductive process(GO:0022414);BP:cellular process(GO:0009987);BP:developmental process(GO:0032502);BP:localization(GO:0051179);MF:binding(GO:0005488);BP:response to stimulus(GO:0050896)	hsa:5933;hsa:5925;hsa:5934	Chronic myeloid leukemia(hsa05220);Pathways in cancer(hsa05200);Cushing syndrome(hsa04934);Glioma(hsa05214);Pancreatic cancer(hsa05212);TGF-beta signaling pathway(hsa04350);Human papillomavirus infection(hsa05165);Viral carcinogenesis(hsa05203);Human cytomegalovirus infection(hsa05163);Small cell lung cancer(hsa05222);Human T-cell leukemia virus 1 infection(hsa05166);Hepatitis C(hsa05160);Breast …		RB transcriptional corepressor 1 OS=Homo sapiens OX=9606 GN=RB1 PE=1 SV=	S608.0;S612.0;S807.0;S811.0;S37.0;S780.0;T826.0;T373.0;T356.0;T625.0
A0A3B3IS79	1	0.0	GO:0003779;GO:0017018;GO:0006470;GO:0008138;GO:0030837	BP:biological regulation(GO:0065007);BP:metabolic process(GO:0008152);BP:cellular process(GO:0009987);MF:binding(GO:0005488);MF:catalytic activity(GO:0003824)	hsa:63904;hsa:80824;hsa:150290;hsa:6815;hsa:54434;hsa:54961;hsa:51207;hsa:124907782;hsa:1852;hsa:1850;hsa:78986;hsa:11072;hsa:11221;hsa:56940;hsa:1849;hsa:1848;hsa:142679;hsa:1843;hsa:1845;hsa:1844;hsa:1847;hsa:1846;hsa:85464;hsa:128853;hsa:338599	Acute myeloid leukemia(hsa05221);Regulation of actin cytoskeleton(hsa04810);Serotonergic synapse(hsa04726);Parkinson disease(hsa05012);MAPK signaling pathway(hsa04010);Signaling pathways regulating pluripotency of stem cells(hsa04550);Fluid shear stress and atherosclerosis(hsa05418);Transcriptional misregulation in cancer(hsa05202);Axon guidance(hsa04360)	COG2453	protein-serine/threonine phosphatase OS=Homo sapiens OX=9606 GN=SSH2 PE=1 SV=1	S790.0;S467.0
A0A3B3ISQ4	3	0.0	GO:0005737;GO:0032421;GO:0007605;GO:0032426	CC:cellular anatomical entity(GO:0110165);BP:multicellular organismal process(GO:0032501)	hsa:640;hsa:79574;hsa:54869;hsa:64787;hsa:8440;hsa:9873;hsa:2059	T cell receptor signaling pathway(hsa04660);ErbB signaling pathway(hsa04012);Pathogenic Escherichia coli infection(hsa05130);Axon guidance(hsa04360)		EPS8 like 2 OS=Homo sapiens OX=9606 GN=EPS8L2 PE=1 SV=1	S463.0;S479.0;S480.0;S570.0
A0A3B3ITS5	1	6.62828373736856	GO:0005829;GO:0006270;GO:0006606;GO:0005654;GO:0006260;GO:0003677;GO:0005658;GO:0006269	BP:metabolic process(GO:0008152);CC:protein-containing complex(GO:0032991);CC:cellular anatomical entity(GO:0110165);BP:cellular process(GO:0009987);BP:localization(GO:0051179);MF:binding(GO:0005488)	hsa:23649	DNA replication(hsa03030)	COG5214	DNA polymerase alpha subunit B OS=Homo sapiens OX=9606 PE=3 SV=1	S141.0;S152.0
A0A3B3IUD7	1	6.62828373736856	GO:0032040;GO:0005730;GO:0005829;GO:0051059;GO:0006364;GO:0003676;GO:0003723	BP:metabolic process(GO:0008152);CC:protein-containing complex(GO:0032991);CC:cellular anatomical entity(GO:0110165);BP:cellular process(GO:0009987);MF:binding(GO:0005488)	hsa:56949;hsa:22984;hsa:51340	Spliceosome(hsa03040)	COG0539	Programmed cell death 11 OS=Homo sapiens OX=9606 GN=PDCD11 PE=1 SV=1	S1498.0;S926.0
A0A494BZV2	3	-3.35343252526288			hsa:11078;hsa:23164;hsa:22874			Myosin phosphatase Rho interacting protein OS=Homo sapiens OX=9606 GN=MPRIP PE=1 SV=1	S2364.0;S289.0;S483.0;S737.0;S2403.0;S220.0;S224.0;S2278.0;S305.0;S316.0
A0A494BZX7	1	6.62828373736856	GO:0005737;GO:0010735;GO:0005634;GO:0003713;GO:0003785	MF:transcription regulator activity(GO:0140110);CC:cellular anatomical entity(GO:0110165);MF:binding(GO:0005488)	hsa:93649;hsa:57591;hsa:57496			Myocardin related transcription factor A OS=Homo sapiens OX=9606 GN=MRTFA PE=1 SV=2	S554.0;S106.0;T550.0
A0A494C070	1	-16.61	GO:0003700;GO:0005634;GO:0005654;GO:0061629;GO:0006357;GO:0045892;GO:0000977;GO:0000987;GO:0045944;GO:0000978;GO:0005829;GO:0000981	BP:biological regulation(GO:0065007);MF:transcription regulator activity(GO:0140110);CC:cellular anatomical entity(GO:0110165);MF:binding(GO:0005488)	hsa:9314;hsa:8462;hsa:11278;hsa:11279;hsa:6668;hsa:100131390;hsa:221833;hsa:6667;hsa:83855;hsa:7071;hsa:80320;hsa:688;hsa:8609;hsa:10365;hsa:136259;hsa:10661;hsa:121340;hsa:28999;hsa:1316;hsa:6671;hsa:6670;hsa:389058;hsa:51621;hsa:51274	Spinocerebellar ataxia(hsa05017);Pathways in cancer(hsa05200);Cushing syndrome(hsa04934);TGF-beta signaling pathway(hsa04350);Parathyroid hormone synthesis, secretion and action(hsa04928);Human cytomegalovirus infection(hsa05163);Diabetic cardiomyopathy(hsa05415);Apelin signaling pathway(hsa04371);Breast cancer(hsa05224);Cortisol synthesis and secretion(hsa04927);Chemical carcinogenesis - recepto…	COG5048	Sp3 transcription factor OS=Homo sapiens OX=9606 GN=SP3 PE=1 SV=2	S509.0
A0A494C0I3	1	-16.61			hsa:10758	IL-17 signaling pathway(hsa04657);Cellular senescence(hsa04218)		TRAF3 interacting protein 2 (Fragment) OS=Homo sapiens OX=9606 GN=TRAF3IP2 PE=1 SV=1	Y10.0
A0A494C108	1	6.62828373736856	GO:0000447;GO:0030686;GO:0005730	BP:metabolic process(GO:0008152);CC:protein-containing complex(GO:0032991);CC:cellular anatomical entity(GO:0110165);BP:cellular process(GO:0009987)	hsa:65095			Protein KRI1 homolog OS=Homo sapiens OX=9606 GN=KRI1 PE=1 SV=	S177.0;S634.0;S142.0
A0A494C1F2	1	6.62828373736856	GO:0031967	CC:cellular anatomical entity(GO:0110165)	hsa:8021	Nucleocytoplasmic transport(hsa03013);Amyotrophic lateral sclerosis(hsa05014)		Nucleoporin 214 OS=Homo sapiens OX=9606 GN=NUP214 PE=1 SV=	S1069.0;S666.0;S780.0;S654.0;S1011.0;S201.0;T437.0
A0A494C1L5	3	0.0			hsa:57705;hsa:8439;hsa:23001;hsa:987;hsa:23218;hsa:124997;hsa:65065;hsa:26960;hsa:1130	Sphingolipid signaling pathway(hsa04071)		LPS responsive beige-like anchor protein OS=Homo sapiens OX=9606 GN=LRBA PE=1 SV=	S1477.0;S10.0;S2485.0;S1261.0;S1498.0
A0A494C1T9	3	-9.98171626263144			hsa:84985;hsa:222584;hsa:81610;hsa:54854;hsa:286077;hsa:644815;hsa:128876;hsa:113828			Family with sequence similarity 83 member H OS=Homo sapiens OX=9606 GN=FAM83H PE=1 SV=	S724.0;S1137.0;S1093.0;S1204.0;S206.0;S209.0;S210.0
A0A499FIX8	2	6.62828373736856	GO:0006869;GO:0016021;GO:0005886;GO:0008289;GO:0005789;GO:0061817;GO:0005829	CC:cellular anatomical entity(GO:0110165);BP:cellular process(GO:0009987);BP:localization(GO:0051179);MF:binding(GO:0005488)	hsa:9066;hsa:55784;hsa:5287;hsa:5286;hsa:6857;hsa:148281;hsa:83850;hsa:54843;hsa:127833;hsa:84958;hsa:94121;hsa:94120;hsa:79772;hsa:22895;hsa:6860;hsa:6861;hsa:23344;hsa:57488;hsa:143425;hsa:23208;hsa:51760;hsa:8448;hsa:8447;hsa:84258;hsa:341359	Inositol phosphate metabolism(hsa00562);Phosphatidylinositol signaling system(hsa04070);Metabolic pathways(hsa01100);Salmonella infection(hsa05132);Synaptic vesicle cycle(hsa04721)	COG5038	Extended synaptotagmin 2 OS=Homo sapiens OX=9606 GN=ESYT2 PE=1 SV=1	S682.0;S685.0;S615.0;S663.0;T625.0
A0A499FIZ0	1	6.62828373736856			hsa:139425;hsa:57560;hsa:347442;hsa:8816;hsa:23038;hsa:80232;hsa:80335;hsa:79446;hsa:80344;hsa:54461;hsa:8208;hsa:23603;hsa:54521;hsa:51514;hsa:7011;hsa:84321;hsa:51343;hsa:121529609;hsa:50717	Ubiquitin mediated proteolysis(hsa04120);Spliceosome(hsa03040);Progesterone-mediated oocyte maturation(hsa04914);Cell cycle(hsa04110);mRNA surveillance pathway(hsa03015);Nucleocytoplasmic transport(hsa03013)		WD repeat domain 26 OS=Homo sapiens OX=9606 GN=WDR26 PE=1 SV=2	S221.0
A0A499FJY3	6	0.0	GO:0016607;GO:0036396;GO:0007221;GO:0000381;GO:0060412;GO:0000122;GO:0005634;GO:0001569;GO:0038163;GO:0009048;GO:0045638;GO:0003723;GO:0060674;GO:0048536;GO:0001510;GO:0045652;GO:0003729	BP:biological regulation(GO:0065007);BP:metabolic process(GO:0008152);CC:protein-containing complex(GO:0032991);CC:cellular anatomical entity(GO:0110165);BP:cellular process(GO:0009987);BP:developmental process(GO:0032502);BP:multicellular organismal process(GO:0032501);MF:binding(GO:0005488)	hsa:23013;hsa:64783;hsa:23350;hsa:55269;hsa:29890;hsa:7073;hsa:10949	Spliceosome(hsa03040)		RNA binding motif protein 15 OS=Homo sapiens OX=9606 GN=RBM15 PE=1 SV=1	S626.0;S630.0;S612.0;S656.0;S215.0;S213.0;T524.0
A0A590UJ18	1	0.0	GO:0005923;GO:0005886	CC:cellular anatomical entity(GO:0110165)	hsa:2987;hsa:8777;hsa:27134;hsa:260425;hsa:222484;hsa:84708;hsa:1742;hsa:1740;hsa:1741;hsa:51678;hsa:55333;hsa:100529257;hsa:10207;hsa:8573;hsa:1739;hsa:9414;hsa:4354;hsa:7082;hsa:4355;hsa:23513;hsa:143098;hsa:64398;hsa:4356;hsa:58538;hsa:9231	Rap1 signaling pathway(hsa04015);Human papillomavirus infection(hsa05165);Viral carcinogenesis(hsa05203);Human T-cell leukemia virus 1 infection(hsa05166);Vibrio cholerae infection(hsa05110);Nucleotide metabolism(hsa01232);Cocaine addiction(hsa05030);Purine metabolism(hsa00230);Pathways of neurodegeneration - multiple diseases(hsa05022);Metabolic pathways(hsa01100);T cell receptor signaling pathw…	COG0194	Discs large MAGUK scaffold protein 1 OS=Homo sapiens OX=9606 GN=DLG1 PE=1 SV=	S158.0;T115.0
A0A590UJS4	1	6.62828373736856	GO:0008022;GO:0048565;GO:0045995;GO:0048589;GO:0071481;GO:0034088;GO:0071169;GO:0009790;GO:0035261;GO:0000785;GO:0045444;GO:0003151;GO:0034087;GO:0000122;GO:0005634;GO:0005654;GO:0007605;GO:0042826;GO:0010468;GO:2001224;GO:0048557;GO:0035019;GO:0048703;GO:0061010;GO:0048592;GO:0070087;GO:0032039;GO:0003007;GO:0035115;GO:0090694;GO:0061780;GO:1990841;GO:0061038;GO:0042634;GO:0042471;GO:0006974;GO:…	BP:biological regulation(GO:0065007);BP:metabolic process(GO:0008152);CC:protein-containing complex(GO:0032991);CC:cellular anatomical entity(GO:0110165);BP:reproductive process(GO:0022414);BP:cellular process(GO:0009987);BP:developmental process(GO:0032502);BP:multicellular organismal process(GO:0032501);BP:growth(GO:0040007);BP:localization(GO:0051179);MF:binding(GO:0005488);BP:response to stim…	hsa:25836			Nipped-B protein OS=Homo sapiens OX=9606 GN=NIPBL PE=1 SV=1	S350.0;S243.0;S255.0;S150.0
A0A5F9ZH52	2	6.62828373736856	GO:0032956;GO:0005085;GO:0030036;GO:0071944;GO:0043507;GO:0035556;GO:0043087;GO:0005737;GO:0071803;GO:0002102;GO:0043547;GO:0051496;GO:0005634;GO:0051493;GO:0005654;GO:1904591;GO:0110165;GO:0005525;GO:0051056;GO:0070161;GO:0008289;GO:0005886;GO:0042995;GO:0051091;GO:0002408;GO:0061484;GO:0005829;GO:0090630	BP:immune system process(GO:0002376);BP:biological regulation(GO:0065007);CC:cellular anatomical entity(GO:0110165);BP:locomotion(GO:0040011);BP:cellular process(GO:0009987);MF:molecular function regulator activity(GO:0098772);MF:binding(GO:0005488)	hsa:445328;hsa:7984		COG5422	Rho guanine nucleotide exchange factor 35 OS=Homo sapiens OX=9606 GN=ARHGEF35 PE=1 SV=1	S445.0;S450.0
A0A5F9ZHG7	2	-16.61	GO:0072659;GO:0030742;GO:0043547;GO:0016324;GO:0005813;GO:0005829;GO:0030033;GO:0005085;GO:0030139;GO:0031267;GO:0005886;GO:0007265;GO:0007264;GO:0070300	BP:biological regulation(GO:0065007);CC:cellular anatomical entity(GO:0110165);BP:cellular process(GO:0009987);MF:molecular function regulator activity(GO:0098772);BP:localization(GO:0051179);MF:binding(GO:0005488)	hsa:10411;hsa:2889;hsa:10125;hsa:25861;hsa:11069;hsa:55103;hsa:79955;hsa:5863;hsa:51735;hsa:5900;hsa:5924;hsa:5923;hsa:25780;hsa:23179;hsa:255426;hsa:6655;hsa:6654;hsa:9771;hsa:9693;hsa:57139;hsa:51195;hsa:221002;hsa:9649;hsa:10235;hsa:153020	Chronic myeloid leukemia(hsa05220);GnRH signaling pathway(hsa04912);Adrenergic signaling in cardiomyocytes(hsa04261);Acute myeloid leukemia(hsa05221);Pathways in cancer(hsa05200);Focal adhesion(hsa04510);Glioma(hsa05214);Pancreatic cancer(hsa05212);Rap1 signaling pathway(hsa04015);Regulation of actin cytoskeleton(hsa04810);Fc epsilon RI signaling pathway(hsa04664);Human papillomavirus infection(h…		Rap guanine nucleotide exchange factor 6 OS=Homo sapiens OX=9606 GN=RAPGEF6 PE=4 SV=1	S903.0;S907.0;S911.0;S736.0;T1173.0
A0A5F9ZHN2	1	6.62828373736856	GO:0009887;GO:0003682;GO:0000123;GO:0005634;GO:0035517;GO:0005654;GO:0006355;GO:0045600;GO:0045944;GO:0016573;GO:0003677;GO:0042975;GO:0035360;GO:0046872	BP:biological regulation(GO:0065007);BP:metabolic process(GO:0008152);CC:protein-containing complex(GO:0032991);CC:cellular anatomical entity(GO:0110165);BP:developmental process(GO:0032502);MF:binding(GO:0005488)	hsa:80816;hsa:171023;hsa:55252			ASXL transcriptional regulator 2 (Fragment) OS=Homo sapiens OX=9606 GN=ASXL2 PE=1 SV=1	S180.0;S270.0
A0A5H1ZRP4	1	0.0	GO:0005737;GO:0034244;GO:0032021;GO:2000737;GO:0008283;GO:0005634;GO:0005654;GO:0048863;GO:0045892;GO:0003723;GO:0003746	BP:biological regulation(GO:0065007);CC:protein-containing complex(GO:0032991);MF:translation regulator activity(GO:0045182);CC:cellular anatomical entity(GO:0110165);BP:cellular process(GO:0009987);BP:developmental process(GO:0032502);MF:binding(GO:0005488)	hsa:25920	Viral life cycle - HIV-1(hsa03250)		Negative elongation factor B OS=Homo sapiens OX=9606 GN=NELFB PE=1 SV=	S605.0
A0A669KB89	1	-16.61	GO:0060603;GO:0046007;GO:0045197;GO:0021747;GO:0060088;GO:0050918;GO:0001768;GO:0030054;GO:0043065;GO:0035089;GO:0097120;GO:0016020;GO:0036342;GO:0005654;GO:0001921;GO:0098968;GO:0048488;GO:0032729;GO:0060561;GO:0016477;GO:0045930;GO:0008283;GO:0098609;GO:0035748;GO:0044291;GO:0031252;GO:0042060;GO:0016323;GO:0045211;GO:0014069;GO:0005912;GO:0034750;GO:0001843;GO:0098887;GO:0030859;GO:0042734;GO:…	BP:biological regulation(GO:0065007);CC:protein-containing complex(GO:0032991);CC:cellular anatomical entity(GO:0110165);BP:locomotion(GO:0040011);BP:cellular process(GO:0009987);BP:developmental process(GO:0032502);BP:localization(GO:0051179);BP:response to stimulus(GO:0050896)	hsa:55227;hsa:8777;hsa:23024;hsa:117583;hsa:260425;hsa:222484;hsa:29951;hsa:84708;hsa:143162;hsa:1742;hsa:5783;hsa:1740;hsa:1741;hsa:23426;hsa:55333;hsa:100529257;hsa:10207;hsa:9223;hsa:80852;hsa:79849;hsa:25861;hsa:1739;hsa:23513;hsa:56288;hsa:9351	Rap1 signaling pathway(hsa04015);Human papillomavirus infection(hsa05165);Viral carcinogenesis(hsa05203);Human T-cell leukemia virus 1 infection(hsa05166);Chemokine signaling pathway(hsa04062);Cocaine addiction(hsa05030);Pathways of neurodegeneration - multiple diseases(hsa05022);T cell receptor signaling pathway(hsa04660);Endocytosis(hsa04144);Apoptosis(hsa04210);Aldosterone-regulated sodium rea…	COG4886	Scribble planar cell polarity protein OS=Homo sapiens OX=9606 GN=SCRIB PE=1 SV=1	S35.0;S853.0;S835.0;S1476.0;S504.0
A0A6I8PS01	1	6.62828373736856	GO:0003677	MF:binding(GO:0005488)	hsa:79684			Myb/SANT DNA binding domain containing 2 OS=Homo sapiens OX=9606 GN=MSANTD2 PE=1 SV=	S137.0;S473.0
A0A6Q8PFJ0	3	6.62828373736856	GO:0055015;GO:2001237;GO:0090201;GO:0010628;GO:0016607;GO:0030951;GO:0090435;GO:0072201;GO:0005635;GO:1990683;GO:0005652;GO:0071456;GO:1903243;GO:0016363;GO:1900114;GO:0030334;GO:0006606;GO:0031965;GO:0090398;GO:0005882;GO:0051664;GO:0005200;GO:1900180;GO:0031507;GO:0005638;GO:0035861;GO:0031647;GO:0006998;GO:0007097	BP:biological regulation(GO:0065007);BP:metabolic process(GO:0008152);CC:cellular anatomical entity(GO:0110165);MF:structural molecule activity(GO:0005198);BP:cellular process(GO:0009987);BP:developmental process(GO:0032502);BP:localization(GO:0051179);BP:response to stimulus(GO:0050896)	hsa:2670;hsa:3850;hsa:3852;hsa:7431;hsa:3854;hsa:3855;hsa:3856;hsa:1674;hsa:4000;hsa:4001;hsa:286887;hsa:9119;hsa:9118;hsa:196374;hsa:3868;hsa:3861;hsa:84823;hsa:3853;hsa:4747;hsa:5630;hsa:3875;hsa:338785;hsa:3872;hsa:319101;hsa:121391	Staphylococcus aureus infection(hsa05150);Hypertrophic cardiomyopathy(hsa05410);Dilated cardiomyopathy(hsa05414);Pathways of neurodegeneration - multiple diseases(hsa05022);JAK-STAT signaling pathway(hsa04630);Apoptosis(hsa04210);Arrhythmogenic right ventricular cardiomyopathy(hsa05412);Estrogen signaling pathway(hsa04915);Epstein-Barr virus infection(hsa05169);MicroRNAs in cancer(hsa05206);Amyot…		Lamin A/C OS=Homo sapiens OX=9606 GN=LMNA PE=1 SV=1	S107.0;S390.0;S392.0;S458.0;S22.0;S632.0;S636.0
A0A6Q8PHH2	1	-16.61	GO:0042393;GO:0030174;GO:0036409;GO:0031098;GO:0090240;GO:0072720;GO:0008270;GO:0090734;GO:2000819;GO:0072708;GO:0044154;GO:0000123;GO:0006355;GO:0005634;GO:0004402;GO:0003712;GO:1902035;GO:0006260;GO:0045740;GO:0072710;GO:2000278;GO:0045648;GO:0032786;GO:0072716;GO:0001558;GO:0045892;GO:0072739;GO:0001779;GO:1900182;GO:0051726;GO:0043982;GO:0043983;GO:0005829;GO:0043981;GO:0003688;GO:0045944	BP:immune system process(GO:0002376);BP:biological regulation(GO:0065007);BP:metabolic process(GO:0008152);CC:protein-containing complex(GO:0032991);MF:transcription regulator activity(GO:0140110);CC:cellular anatomical entity(GO:0110165);BP:cellular process(GO:0009987);BP:developmental process(GO:0032502);MF:binding(GO:0005488);MF:catalytic activity(GO:0003824);BP:response to stimulus(GO:0050896)	hsa:26013;hsa:7994;hsa:23040;hsa:23522;hsa:10524;hsa:84148;hsa:11143	Spinocerebellar ataxia(hsa05017);Human T-cell leukemia virus 1 infection(hsa05166);Signaling pathways regulating pluripotency of stem cells(hsa04550)	COG5027	Lysine acetyltransferase 7 OS=Homo sapiens OX=9606 GN=KAT7 PE=1 SV=1	S205.0;S216.0
A0A7G6J4N4	1	0.0	GO:0005737;GO:0045111;GO:0032991;GO:0005829;GO:0030330;GO:0006281;GO:0002039;GO:0005634;GO:0004197;GO:0010506;GO:0004843;GO:0005654;GO:0006511;GO:0043124;GO:0071347;GO:0044325;GO:0005769;GO:0016579;GO:0006914	BP:biological regulation(GO:0065007);BP:metabolic process(GO:0008152);CC:protein-containing complex(GO:0032991);CC:cellular anatomical entity(GO:0110165);BP:cellular process(GO:0009987);MF:binding(GO:0005488);MF:catalytic activity(GO:0003824);BP:response to stimulus(GO:0050896)	hsa:728369;hsa:728386;hsa:124906416;hsa:124906415;hsa:124906412;hsa:124906418;hsa:124906419;hsa:728405;hsa:100287327;hsa:728400;hsa:728373;hsa:100287441;hsa:728379;hsa:728393;hsa:100287205;hsa:100287144;hsa:124906405;hsa:124906404;hsa:124906407;hsa:124906406;hsa:124906408;hsa:728419;hsa:100287478;hsa:9100;hsa:9101	Cushing syndrome(hsa04934);Endocytosis(hsa04144);Mitophagy - animal(hsa04137)		Ubiquitin carboxyl-terminal hydrolase OS=Homo sapiens OX=9606 PE=2 SV=1	S580.0
A0A7I2PMD6	1	0.0	GO:0005085;GO:0110165	CC:cellular anatomical entity(GO:0110165);MF:molecular function regulator activity(GO:0098772)	hsa:11214;hsa:55200;hsa:26084;hsa:26230;hsa:9181;hsa:23370;hsa:50618;hsa:7410;hsa:50650;hsa:128272;hsa:10276;hsa:7074;hsa:9138;hsa:57449;hsa:64283;hsa:22899;hsa:23365;hsa:27237;hsa:121512;hsa:9826;hsa:89846;hsa:7984;hsa:25791;hsa:6453;hsa:9828	Pathways in cancer(hsa05200);Vascular smooth muscle contraction(hsa04270);Focal adhesion(hsa04510);Rap1 signaling pathway(hsa04015);Regulation of actin cytoskeleton(hsa04810);Fc epsilon RI signaling pathway(hsa04664);Parathyroid hormone synthesis, secretion and action(hsa04928);Proteoglycans in cancer(hsa05205);Ras signaling pathway(hsa04014);Tuberculosis(hsa05152);Human cytomegalovirus infection…		Pleckstrin homology and RhoGEF domain containing G5 OS=Homo sapiens OX=9606 GN=PLEKHG5 PE=1 SV=1	S936.0;S226.0
A0A7I2V2R3	2	-16.61	GO:0005634;GO:0003723	CC:cellular anatomical entity(GO:0110165);MF:binding(GO:0005488)	hsa:10262;hsa:9584;hsa:132430;hsa:221662;hsa:10949;hsa:3184;hsa:3182;hsa:3181;hsa:1153;hsa:124540;hsa:144983;hsa:55544;hsa:8761;hsa:26528;hsa:9987;hsa:5935;hsa:26986;hsa:80336;hsa:23435;hsa:4440;hsa:642659;hsa:22827;hsa:5042;hsa:220988;hsa:3178	Spliceosome(hsa03040);Pathways of neurodegeneration - multiple diseases(hsa05022);RNA degradation(hsa03018);mRNA surveillance pathway(hsa03015);Amyotrophic lateral sclerosis(hsa05014)	COG0724	Heterogeneous nuclear ribonucleoprotein A3 OS=Homo sapiens OX=9606 GN=HNRNPA3 PE=1 SV=1	S116.0;S14.0;S311.0
A0A7I2V2U9	2	0.0	GO:0005737;GO:0036289;GO:0032092;GO:0005886;GO:0006468;GO:0030425;GO:0004674;GO:0050321;GO:0035331;GO:0005524	BP:biological regulation(GO:0065007);BP:metabolic process(GO:0008152);CC:cellular anatomical entity(GO:0110165);BP:cellular process(GO:0009987);MF:binding(GO:0005488);MF:catalytic activity(GO:0003824)	hsa:23235;hsa:9891;hsa:57787;hsa:54861;hsa:4140;hsa:83942;hsa:102724428;hsa:83983;hsa:9833;hsa:150094;hsa:23387;hsa:81629;hsa:283629;hsa:23617;hsa:4139;hsa:84446;hsa:167359;hsa:81788;hsa:2011;hsa:5566;hsa:6795;hsa:5562;hsa:5563;hsa:30811;hsa:9024	Endocrine and other factor-regulated calcium reabsorption(hsa04961);Calcium signaling pathway(hsa04020);GnRH signaling pathway(hsa04912);Adrenergic signaling in cardiomyocytes(hsa04261);Taste transduction(hsa04742);Thyroid hormone signaling pathway(hsa04919);Vasopressin-regulated water reabsorption(hsa04962);Pathways in cancer(hsa05200);Vascular smooth muscle contraction(hsa04270);Cushing syndrom…		non-specific serine/threonine protein kinase OS=Homo sapiens OX=9606 GN=MARK3 PE=1 SV=1	S419.0;T211.0
A0A7I2V2V3	1	6.62828373736856	GO:0008270;GO:0003677;GO:0005654;GO:0006303;GO:0031981;GO:0005730;GO:0005634;GO:0005635;GO:0000166;GO:0003887;GO:0006260;GO:0017076;GO:0016363;GO:0005658;GO:0003697;GO:1902975;GO:0006281;GO:0019103;GO:0019901;GO:0006273;GO:0006272;GO:0005829;GO:0006270;GO:0000731;GO:0006269;GO:0003688;GO:0032479;GO:0003682;GO:0006271	BP:biological regulation(GO:0065007);BP:metabolic process(GO:0008152);CC:protein-containing complex(GO:0032991);CC:cellular anatomical entity(GO:0110165);BP:cellular process(GO:0009987);MF:binding(GO:0005488);MF:catalytic activity(GO:0003824);BP:response to stimulus(GO:0050896)	hsa:5422	DNA replication(hsa03030)		DNA polymerase alpha 1, catalytic subunit OS=Homo sapiens OX=9606 GN=POLA1 PE=1 SV=1	S192.0
A0A7I2V377	1	6.62828373736856	GO:0005737;GO:0045048;GO:0031625;GO:0005783;GO:0071816;GO:0032435;GO:0016020;GO:0005789;GO:0006952;GO:0030176;GO:0007173;GO:0007165;GO:0031397;GO:0001782;GO:0043529;GO:0050821;GO:0001881;GO:0016192	BP:immune system process(GO:0002376);BP:biological regulation(GO:0065007);BP:metabolic process(GO:0008152);CC:protein-containing complex(GO:0032991);CC:cellular anatomical entity(GO:0110165);BP:cellular process(GO:0009987);BP:localization(GO:0051179);MF:binding(GO:0005488);BP:response to stimulus(GO:0050896)	hsa:819			Calcium modulating ligand OS=Homo sapiens OX=9606 GN=CAMLG PE=1 SV=1	S55.0
A0A7I2V3D6	1	6.62828373736856	GO:0005794;GO:0046872;GO:0097676;GO:0018024;GO:0006325;GO:0005634;GO:0005654;GO:0046975;GO:0003677;GO:0003682	BP:metabolic process(GO:0008152);CC:cellular anatomical entity(GO:0110165);BP:cellular process(GO:0009987);MF:binding(GO:0005488);MF:catalytic activity(GO:0003824)	hsa:55870;hsa:26040	Lysine degradation(hsa00310);Metabolic pathways(hsa01100)	COG2940	ASH1 like histone lysine methyltransferase OS=Homo sapiens OX=9606 GN=ASH1L PE=1 SV=1	S179.0
A0A7I2V4I5	3	0.0			hsa:23091			Zinc finger CCCH-type containing 13 OS=Homo sapiens OX=9606 GN=ZC3H13 PE=1 SV=1	S993.0;S265.0;S77.0;S877.0;T263.0
A0A7I2V5M5	1	6.62828373736856	GO:0008022;GO:0036464;GO:0003677;GO:0048026;GO:0001525;GO:0005737;GO:0048027;GO:1990830;GO:0070062;GO:0005730;GO:0005634;GO:0016020;GO:0005654;GO:0140297;GO:0005694;GO:0042802;GO:0042162;GO:0005938;GO:0001533;GO:0071364;GO:0044547;GO:1990904;GO:0045944;GO:0003723;GO:1901838;GO:0017148;GO:0005681	BP:biological regulation(GO:0065007);CC:protein-containing complex(GO:0032991);CC:cellular anatomical entity(GO:0110165);BP:cellular process(GO:0009987);BP:developmental process(GO:0032502);MF:binding(GO:0005488);BP:response to stimulus(GO:0050896)	hsa:9584;hsa:8761;hsa:132430;hsa:3184;hsa:3181;hsa:7072;hsa:7073;hsa:144983;hsa:10262;hsa:1996;hsa:1995;hsa:1994;hsa:1993;hsa:4691;hsa:26986;hsa:9733;hsa:140886;hsa:80336;hsa:9904;hsa:4440;hsa:642659;hsa:55131;hsa:3178;hsa:220988;hsa:5042	Ribosome biogenesis in eukaryotes(hsa03008);IL-17 signaling pathway(hsa04657);Spliceosome(hsa03040);AMPK signaling pathway(hsa04152);RNA degradation(hsa03018);mRNA surveillance pathway(hsa03015);Pathogenic Escherichia coli infection(hsa05130);Amyotrophic lateral sclerosis(hsa05014)		Nucleolin OS=Homo sapiens OX=9606 GN=NCL PE=1 SV=1	S648.0
A0A7I2V5Y5	2	6.62828373736856	GO:0005737;GO:0045171;GO:0008017;GO:0007018;GO:0051256;GO:0005524;GO:0016887;GO:0005871;GO:0005874;GO:0005634;GO:0003777	CC:protein-containing complex(GO:0032991);CC:cellular anatomical entity(GO:0110165);MF:ATP-dependent activity(GO:0140657);MF:cytoskeletal motor activity(GO:0003774);BP:cellular process(GO:0009987);MF:binding(GO:0005488);MF:catalytic activity(GO:0003824)	hsa:3832;hsa:55614;hsa:9585;hsa:9371;hsa:146909;hsa:57576;hsa:3797;hsa:63971;hsa:3799;hsa:3798;hsa:24137;hsa:81930;hsa:10112;hsa:9493;hsa:124602;hsa:3801;hsa:3800;hsa:23303;hsa:547;hsa:55582;hsa:285643;hsa:1062;hsa:56992;hsa:11127;hsa:374654	Pathways in cancer(hsa05200);Hedgehog signaling pathway(hsa04340);Parkinson disease(hsa05012);Basal cell carcinoma(hsa05217);Pathways of neurodegeneration - multiple diseases(hsa05022);Endocytosis(hsa04144);Non-small cell lung cancer(hsa05223);Alzheimer disease(hsa05010);Dopaminergic synapse(hsa04728);Salmonella infection(hsa05132);MicroRNAs in cancer(hsa05206);Prion disease(hsa05020);Amyotrophic…	COG5059	Kinesin-like protein OS=Homo sapiens OX=9606 GN=KIF23 PE=1 SV=1	S925.0;S160.0;S881.0
A0A7I2YQ75	1	0.0	GO:0006511;GO:0016579;GO:0004843	BP:metabolic process(GO:0008152);BP:cellular process(GO:0009987);MF:catalytic activity(GO:0003824)	hsa:23358;hsa:57602;hsa:124906416;hsa:124906410;hsa:124906411;hsa:8239;hsa:100287178;hsa:124906418;hsa:124906419;hsa:100287364;hsa:7874;hsa:100287404;hsa:55230;hsa:8287;hsa:55031;hsa:64854;hsa:124906405;hsa:9736;hsa:124906403;hsa:219333;hsa:124906409;hsa:124906408;hsa:84132;hsa:124906404;hsa:84196	Viral carcinogenesis(hsa05203);Epstein-Barr virus infection(hsa05169);FoxO signaling pathway(hsa04068)	COG5077	Ubiquitin specific peptidase 40 OS=Homo sapiens OX=9606 GN=USP40 PE=1 SV=1	S1200.0
A0A7P0TA34	3	-16.61	GO:0006887;GO:0032280;GO:0055037;GO:0005085;GO:0017022;GO:0005879;GO:0034237;GO:0035556;GO:0001881;GO:0006893;GO:0031410;GO:0016020;GO:0010256;GO:0005815;GO:0048471;GO:0032279;GO:0005794;GO:0032760;GO:0070161;GO:0050811;GO:0032012;GO:0007032;GO:0043231;GO:0043197;GO:0005829;GO:0005802;GO:0000139;GO:0015031	BP:biological regulation(GO:0065007);BP:metabolic process(GO:0008152);CC:cellular anatomical entity(GO:0110165);BP:cellular process(GO:0009987);MF:molecular function regulator activity(GO:0098772);BP:localization(GO:0051179);MF:binding(GO:0005488)	hsa:440073;hsa:9265;hsa:23550;hsa:9267;hsa:9266;hsa:9922;hsa:10565;hsa:26269;hsa:10564;hsa:5662;hsa:8729;hsa:23362;hsa:84249;hsa:23096;hsa:23041;hsa:27128	Shigellosis(hsa05131);Endocytosis(hsa04144);Salmonella infection(hsa05132);Pathogenic Escherichia coli infection(hsa05130);Phospholipase D signaling pathway(hsa04072)	COG5307	ADP ribosylation factor guanine nucleotide exchange factor 2 OS=Homo sapiens OX=9606 GN=ARFGEF2 PE=1 SV=1	S218.0;S227.0;S277.0
A0A7P0TB24	1	0.0	GO:0016021;GO:0050290	CC:cellular anatomical entity(GO:0110165);MF:catalytic activity(GO:0003824)	hsa:55627	Metabolic pathways(hsa01100);Sphingolipid metabolism(hsa00600)		Sphingomyelin phosphodiesterase 4 OS=Homo sapiens OX=9606 GN=SMPD4 PE=1 SV=1	S130.0;S246.0
A0A7P0Z497	1	-16.61	GO:0006457;GO:0005783;GO:0005788;GO:0060348;GO:0050821;GO:0034663;GO:0005925;GO:0005737;GO:0000413;GO:0070063;GO:0070062;GO:0005634;GO:0016020;GO:0051082;GO:0005654;GO:0003755;GO:0048471;GO:0044794;GO:0044829;GO:0030593;GO:0005790;GO:0061077;GO:0042470;GO:0032991;GO:0043231;GO:0040018;GO:0003723;GO:0016018	BP:immune system process(GO:0002376);BP:biological regulation(GO:0065007);BP:metabolic process(GO:0008152);CC:protein-containing complex(GO:0032991);CC:cellular anatomical entity(GO:0110165);BP:locomotion(GO:0040011);BP:cellular process(GO:0009987);BP:developmental process(GO:0032502);BP:biological process involved in interspecies interaction between organisms(GO:0044419);MF:binding(GO:0005488);M…	hsa:653598;hsa:4820;hsa:644591;hsa:10105;hsa:107984349;hsa:645142;hsa:730262;hsa:5903;hsa:107985791;hsa:653505;hsa:10465;hsa:285755;hsa:5478;hsa:5479;hsa:53938;hsa:105371242;hsa:9360;hsa:51645;hsa:728945;hsa:23759;hsa:390956;hsa:10450;hsa:23398;hsa:5481;hsa:5480	Calcium signaling pathway(hsa04020);Spinocerebellar ataxia(hsa05017);Ubiquitin mediated proteolysis(hsa04120);Spliceosome(hsa03040);Parkinson disease(hsa05012);Shigellosis(hsa05131);Chemical carcinogenesis - reactive oxygen species(hsa05208);Diabetic cardiomyopathy(hsa05415);Pathways of neurodegeneration - multiple diseases(hsa05022);Cellular senescence(hsa04218);Viral life cycle - HIV-1(hsa03250…		Peptidyl-prolyl cis-trans isomerase OS=Homo sapiens OX=9606 GN=PPIB PE=1 SV=1	S154.0
A0A7P0Z4F9	1	0.0	GO:0003726;GO:0003723;GO:0006396;GO:0051607	BP:metabolic process(GO:0008152);BP:cellular process(GO:0009987);BP:biological process involved in interspecies interaction between organisms(GO:0044419);MF:binding(GO:0005488);MF:catalytic activity(GO:0003824);BP:response to stimulus(GO:0050896)	hsa:161931;hsa:6895;hsa:23536;hsa:103;hsa:104;hsa:105;hsa:132612	Cytosolic DNA-sensing pathway(hsa04623);Coronavirus disease - COVID-19(hsa05171);Influenza A(hsa05164);Measles(hsa05162)		Adenosine deaminase RNA specific OS=Homo sapiens OX=9606 GN=ADAR PE=1 SV=1	S511.0;T306.0
A0A804HIV7	2	6.62828373736856	GO:0016020;GO:0005783;GO:0048147;GO:0048487;GO:0031616;GO:0005874;GO:0005737;GO:0071763;GO:0007517;GO:0005819;GO:0005637;GO:0016021;GO:0005635;GO:0003779;GO:0035914;GO:0032541;GO:0090090;GO:0006936;GO:0031965;GO:0071363;GO:0005829;GO:0005640;GO:0045296;GO:0046827;GO:0005654;GO:0060828	BP:biological regulation(GO:0065007);CC:cellular anatomical entity(GO:0110165);BP:cellular process(GO:0009987);BP:developmental process(GO:0032502);BP:multicellular organismal process(GO:0032501);MF:binding(GO:0005488);BP:response to stimulus(GO:0050896)	hsa:2010	Hypertrophic cardiomyopathy(hsa05410);Dilated cardiomyopathy(hsa05414);Arrhythmogenic right ventricular cardiomyopathy(hsa05412)		Emerin OS=Homo sapiens OX=9606 GN=EMD PE=1 SV=1	S171.0;S173.0;S49.0;S8.0
A0A804HJG7	1	6.62828373736856	GO:0005794;GO:0005829;GO:0000776;GO:0051128	BP:biological regulation(GO:0065007);CC:cellular anatomical entity(GO:0110165)	hsa:23332;hsa:23122;hsa:9793			Cytoplasmic linker associated protein 2 OS=Homo sapiens OX=9606 GN=CLASP2 PE=1 SV=1	S1225.0;S241.0;S808.0
A0A804HJH1	1	6.62828373736856	GO:0018024;GO:0070734;GO:0006338;GO:0005634;GO:0048511;GO:0046976	BP:metabolic process(GO:0008152);CC:cellular anatomical entity(GO:0110165);BP:cellular process(GO:0009987);BP:rhythmic process(GO:0048511);MF:catalytic activity(GO:0003824)	hsa:2145	Lysine degradation(hsa00310);Metabolic pathways(hsa01100)	COG2940	Enhancer of zeste 2 polycomb repressive complex 2 subunit OS=Homo sapiens OX=9606 GN=EZH2 PE=1 SV=	T378.0;T258.0
A0A804HK98	2	-33.22	GO:0036064;GO:0015630;GO:0060271;GO:0031514;GO:0005813;GO:0005814;GO:0042802	CC:cellular anatomical entity(GO:0110165);BP:cellular process(GO:0009987);MF:binding(GO:0005488)	hsa:8481			OFD1 centriole and centriolar satellite protein OS=Homo sapiens OX=9606 GN=OFD1 PE=4 SV=1	S55.0;Y52.0
A0A804HKE7	5	13.25656747473712	GO:0005737;GO:0000226;GO:0008017;GO:0005874	CC:cellular anatomical entity(GO:0110165);BP:cellular process(GO:0009987);MF:binding(GO:0005488)	hsa:4137;hsa:4134	Parkinson disease(hsa05012);MAPK signaling pathway(hsa04010);Pathways of neurodegeneration - multiple diseases(hsa05022);Alzheimer disease(hsa05010)		Microtubule-associated protein OS=Homo sapiens OX=9606 GN=MAP4 PE=1 SV=1	S14.0;S280.0;S507.0;S358.0;S636.0;S1662.0;S2218.0;T521.0
A0A804HLH2	1	0.0			hsa:126526			Chromosome 19 open reading frame 47 OS=Homo sapiens OX=9606 GN=C19orf47 PE=1 SV=1	S114.0
A0A8C8KWW5	1	0.0	GO:0044154;GO:0000123;GO:0043966;GO:0005829;GO:0070776;GO:0010698;GO:0045893;GO:0005886;GO:0046872;GO:0043972	BP:biological regulation(GO:0065007);BP:metabolic process(GO:0008152);CC:protein-containing complex(GO:0032991);CC:cellular anatomical entity(GO:0110165);MF:molecular function regulator activity(GO:0098772);MF:binding(GO:0005488)	hsa:65980;hsa:8805;hsa:79960;hsa:27154;hsa:29117;hsa:23030;hsa:23774;hsa:4302;hsa:54454;hsa:23338;hsa:29028;hsa:7862;hsa:9682;hsa:9678;hsa:2186;hsa:8028;hsa:23081;hsa:9767	Hepatocellular carcinoma(hsa05225)	COG5141;COG5076	Bromodomain and PHD finger containing 1 OS=Homo sapiens OX=9606 GN=BRPF1 PE=1 SV=1	S238.0;S460.0;S462.0
A0A8H2S6I5	1	-16.61	GO:0006729;GO:0005737;GO:0005829;GO:0006520;GO:0005739;GO:0042802;GO:0046872;GO:0003874;GO:0007417	BP:metabolic process(GO:0008152);CC:cellular anatomical entity(GO:0110165);BP:cellular process(GO:0009987);BP:developmental process(GO:0032502);MF:binding(GO:0005488);MF:catalytic activity(GO:0003824)	hsa:5805	Biosynthesis of cofactors(hsa01240);Folate biosynthesis(hsa00790);Metabolic pathways(hsa01100)	COG0720	6-pyruvoyltetrahydropterin synthase OS=Homo sapiens OX=9606 PE=2 SV=1	S19.0
A0A8I5KPN6	1	6.62828373736856	GO:0032773;GO:0005770;GO:0055070;GO:0060003;GO:0016887;GO:0048023;GO:0140581;GO:0016021;GO:0016020;GO:0015677;GO:0048471;GO:0065008;GO:0005524;GO:0006878;GO:0030140;GO:1903136;GO:0043682;GO:0005886;GO:0016323;GO:0005507;GO:0005802;GO:0032767	BP:biological regulation(GO:0065007);CC:cellular anatomical entity(GO:0110165);MF:ATP-dependent activity(GO:0140657);BP:cellular process(GO:0009987);MF:transporter activity(GO:0005215);BP:localization(GO:0051179);MF:binding(GO:0005488);MF:catalytic activity(GO:0003824)	hsa:540;hsa:538	Platinum drug resistance(hsa01524);Mineral absorption(hsa04978)		ATPase copper transporting alpha (Fragment) OS=Homo sapiens OX=9606 GN=ATP7A PE=1 SV=1	S270.0
A0A8I5KQA5	1	0.0			hsa:23241;hsa:55690			Phosphofurin acidic cluster sorting protein 2 OS=Homo sapiens OX=9606 GN=PACS2 PE=1 SV=1	S331.0
A0A8I5KS71	1	0.0	GO:0005654;GO:0005634;GO:0005811;GO:0006334	CC:cellular anatomical entity(GO:0110165);BP:cellular process(GO:0009987)	hsa:124909093;hsa:124905615;hsa:124908979;hsa:124905616;hsa:124909294;hsa:23270;hsa:85453;hsa:124908988;hsa:124909306;hsa:124908980;hsa:124908981;hsa:728137;hsa:124905624;hsa:124905625;hsa:124905626;hsa:124905620;hsa:124905621;hsa:64591;hsa:100289087;hsa:646817;hsa:728403;hsa:7259;hsa:124905617;hsa:388951;hsa:6418			SET nuclear proto-oncogene OS=Homo sapiens OX=9606 GN=SET PE=1 SV=	S133.0;S28.0;S7.0
A0A8I5KSI3	1	6.62828373736856	GO:0005737;GO:0006468;GO:0034451;GO:0060271;GO:0005829;GO:0000242;GO:0005654;GO:0004674;GO:0004672;GO:0005524	BP:metabolic process(GO:0008152);CC:cellular anatomical entity(GO:0110165);BP:cellular process(GO:0009987);MF:binding(GO:0005488);MF:catalytic activity(GO:0003824)	hsa:8428;hsa:5347;hsa:79858;hsa:10769;hsa:27330;hsa:10733;hsa:4752;hsa:91754;hsa:4750;hsa:4751;hsa:8491;hsa:6787;hsa:284086;hsa:10783;hsa:27148;hsa:6196;hsa:6197;hsa:1263;hsa:6195;hsa:341676;hsa:140609;hsa:5566;hsa:5567;hsa:6793;hsa:5568	Endocrine and other factor-regulated calcium reabsorption(hsa04961);Calcium signaling pathway(hsa04020);GnRH signaling pathway(hsa04912);Adrenergic signaling in cardiomyocytes(hsa04261);Taste transduction(hsa04742);Thyroid hormone signaling pathway(hsa04919);NOD-like receptor signaling pathway(hsa04621);Vasopressin-regulated water reabsorption(hsa04962);Pathways in cancer(hsa05200);Vascular smoot…		NIMA related kinase 1 OS=Homo sapiens OX=9606 GN=NEK1 PE=1 SV=1	S840.0
A0A8I5KSY3	1	6.62828373736856	GO:0043231;GO:0020037;GO:0016021;GO:0016020;GO:0005741;GO:0046872;GO:0050421;GO:0006809;GO:1903958	BP:metabolic process(GO:0008152);CC:protein-containing complex(GO:0032991);CC:cellular anatomical entity(GO:0110165);BP:cellular process(GO:0009987);MF:binding(GO:0005488);MF:catalytic activity(GO:0003824)	hsa:79152;hsa:80777;hsa:3992;hsa:123956252;hsa:1528;hsa:51167;hsa:3995;hsa:9415;hsa:6821	Fatty acid metabolism(hsa01212);Amino sugar and nucleotide sugar metabolism(hsa00520);Metabolic pathways(hsa01100);Biosynthesis of unsaturated fatty acids(hsa01040);alpha-Linolenic acid metabolism(hsa00592);Sulfur metabolism(hsa00920);PPAR signaling pathway(hsa03320)	COG5274	Cytochrome b5 type B OS=Homo sapiens OX=9606 GN=CYB5B PE=1 SV=1	S37.0
A0A8I5KWN8	1	6.62828373736856	GO:0010494;GO:0045727;GO:0005730;GO:0005829;GO:0016020;GO:1905870;GO:0003730;GO:0042788;GO:0003723	BP:biological regulation(GO:0065007);CC:cellular anatomical entity(GO:0110165);MF:binding(GO:0005488)	hsa:23185;hsa:23367;hsa:113251;hsa:55132			La ribonucleoprotein 4B (Fragment) OS=Homo sapiens OX=9606 GN=LARP4B PE=1 SV=1	S552.0
A0A8I5KX04	1	0.0	GO:0005737;GO:0000993;GO:0005849;GO:0006369;GO:0006378;GO:0006379;GO:0003729	BP:metabolic process(GO:0008152);CC:protein-containing complex(GO:0032991);CC:cellular anatomical entity(GO:0110165);BP:cellular process(GO:0009987);MF:binding(GO:0005488)	hsa:51585	mRNA surveillance pathway(hsa03015)		PCF11 cleavage and polyadenylation factor subunit OS=Homo sapiens OX=9606 GN=PCF11 PE=1 SV=1	S836.0;S908.0
A0A8I5KXK9	1	0.0	GO:0060261;GO:0008022;GO:0007492;GO:0021510;GO:0035019;GO:0090245;GO:0016592;GO:0005634;GO:0016020;GO:0003713;GO:0003712;GO:0036342;GO:0005654;GO:0042809;GO:0001843;GO:1990403;GO:0048702;GO:0008013;GO:0030374;GO:0060071;GO:0046966;GO:0014044;GO:0019904;GO:0014003;GO:0061630;GO:0007507;GO:0000151;GO:0006357;GO:0045944;GO:0000978;GO:0003682;GO:0045893	BP:biological regulation(GO:0065007);CC:protein-containing complex(GO:0032991);MF:transcription regulator activity(GO:0140110);CC:cellular anatomical entity(GO:0110165);BP:cellular process(GO:0009987);BP:developmental process(GO:0032502);BP:multicellular organismal process(GO:0032501);BP:growth(GO:0040007);MF:binding(GO:0005488);MF:catalytic activity(GO:0003824)	hsa:116931;hsa:9968	Thyroid hormone signaling pathway(hsa04919)		Mediator complex subunit 12 (Fragment) OS=Homo sapiens OX=9606 GN=MED12 PE=1 SV=1	S635.0
A0A8I5KXR5	2	6.62828373736856	GO:0001701	BP:developmental process(GO:0032502);BP:multicellular organismal process(GO:0032501)	hsa:26115;hsa:57182;hsa:5481;hsa:85461	Shigellosis(hsa05131);Pathways of neurodegeneration - multiple diseases(hsa05022);Cellular senescence(hsa04218);Necroptosis(hsa04217);Alzheimer disease(hsa05010)		Tetratricopeptide repeat, ankyrin repeat and coiled-coil containing 2 OS=Homo sapiens OX=9606 GN=TANC2 PE=1 SV=1	S1542.0;S1663.0
A0A8I5KY52	1	0.0	GO:0042127;GO:0019221;GO:0033081;GO:0005085;GO:0017124;GO:0060021;GO:0050900;GO:0007296;GO:0007165;GO:0035264;GO:0003677;GO:0061384;GO:0007411;GO:1904693;GO:0061029;GO:0007265;GO:2000973;GO:0005737;GO:0043547;GO:0008543;GO:0001942;GO:0003209;GO:0048514;GO:0001782;GO:0045742;GO:0043025;GO:0110165;GO:0051057;GO:0005096;GO:0042129;GO:0014069;GO:0005886;GO:0048011;GO:1905360;GO:0007264;GO:0038095;GO:…	BP:immune system process(GO:0002376);BP:biological regulation(GO:0065007);CC:protein-containing complex(GO:0032991);CC:cellular anatomical entity(GO:0110165);BP:reproductive process(GO:0022414);BP:cellular process(GO:0009987);BP:developmental process(GO:0032502);BP:multicellular organismal process(GO:0032501);MF:molecular function regulator activity(GO:0098772);BP:growth(GO:0040007);MF:binding(GO…	hsa:10411;hsa:2889;hsa:119782875;hsa:10125;hsa:11069;hsa:55103;hsa:5863;hsa:266747;hsa:5900;hsa:5924;hsa:5923;hsa:80243;hsa:51735;hsa:57580;hsa:23179;hsa:255426;hsa:6655;hsa:6654;hsa:9693;hsa:57139;hsa:221002;hsa:9649;hsa:10235;hsa:153020	Chronic myeloid leukemia(hsa05220);GnRH signaling pathway(hsa04912);Adrenergic signaling in cardiomyocytes(hsa04261);Acute myeloid leukemia(hsa05221);Pathways in cancer(hsa05200);Focal adhesion(hsa04510);Glioma(hsa05214);Pancreatic cancer(hsa05212);Rap1 signaling pathway(hsa04015);Regulation of actin cytoskeleton(hsa04810);Fc epsilon RI signaling pathway(hsa04664);Human papillomavirus infection(h…		SOS Ras/Rac guanine nucleotide exchange factor 1 OS=Homo sapiens OX=9606 GN=SOS1 PE=1 SV=1	S864.0
A0A8I5KYW6	1	0.0	GO:0000124;GO:0051091;GO:0051123;GO:0043966;GO:0033276;GO:0060261;GO:0035522;GO:0003713;GO:0006468;GO:0005669;GO:0140297;GO:0006352;GO:0003677;GO:0046695;GO:0016251;GO:0042789;GO:0046982	BP:biological regulation(GO:0065007);BP:metabolic process(GO:0008152);CC:protein-containing complex(GO:0032991);MF:transcription regulator activity(GO:0140110);BP:cellular process(GO:0009987);MF:general transcription initiation factor activity(GO:0140223);MF:binding(GO:0005488)	hsa:6883	Basal transcription factors(hsa03022)	COG5624	Transcription initiation factor TFIID subunit 12 OS=Homo sapiens OX=9606 GN=TAF12 PE=1 SV=1	S51.0
A0A8I5QJ94	3	6.62828373736856	GO:0016020;GO:0005768;GO:0015629;GO:0003755;GO:0030426	CC:cellular anatomical entity(GO:0110165);MF:catalytic activity(GO:0003824)	hsa:2286;hsa:2287;hsa:2280;hsa:2281;hsa:642489;hsa:55033;hsa:11328;hsa:23307;hsa:2289;hsa:60681	Estrogen signaling pathway(hsa04915)		peptidylprolyl isomerase OS=Homo sapiens OX=9606 GN=FKBP15 PE=1 SV=1	S1112.0;S933.0;S910.0
A0A8I5QL21	1	6.62828373736856	GO:0070076;GO:0006325;GO:0005829;GO:0005654;GO:0034720;GO:0034647;GO:0008270;GO:0003677;GO:0045892;GO:0046872;GO:0005634	BP:biological regulation(GO:0065007);BP:metabolic process(GO:0008152);CC:cellular anatomical entity(GO:0110165);MF:binding(GO:0005488);MF:catalytic activity(GO:0003824)	hsa:8110;hsa:3720;hsa:57661;hsa:9682;hsa:8193;hsa:23081;hsa:55693;hsa:5927;hsa:51773;hsa:23522;hsa:29994;hsa:29128;hsa:8284;hsa:11177;hsa:11176;hsa:23030;hsa:10765;hsa:5977;hsa:8242;hsa:326;hsa:390245;hsa:26038;hsa:1107;hsa:51317;hsa:1108	Human papillomavirus infection(hsa05165);Ubiquitin mediated proteolysis(hsa04120);Viral carcinogenesis(hsa05203);Thermogenesis(hsa04714);Primary immunodeficiency(hsa05340);Signaling pathways regulating pluripotency of stem cells(hsa04550);Hepatocellular carcinoma(hsa05225)		Lysine demethylase 5C OS=Homo sapiens OX=9606 GN=KDM5C PE=1 SV=	S136.0
A0A8Q3SHR2	1	6.62828373736856	GO:0032438;GO:0007596;GO:0060155;GO:0006882;GO:0003016;GO:0007040;GO:0030131;GO:0098773;GO:0048007;GO:0030665;GO:0016182;GO:0030742;GO:0000902;GO:0006886;GO:1904115;GO:0034394;GO:0005739;GO:0002244;GO:0030851;GO:0002224;GO:0042789;GO:0060425;GO:0051138;GO:0050790;GO:0006622;GO:0019903;GO:0036211;GO:0048490;GO:0006954;GO:0030123;GO:0048872;GO:0016192;GO:0007338;GO:0090152;GO:0007283;GO:0045944;GO:…	BP:immune system process(GO:0002376);BP:biological regulation(GO:0065007);BP:metabolic process(GO:0008152);CC:protein-containing complex(GO:0032991);CC:cellular anatomical entity(GO:0110165);BP:reproductive process(GO:0022414);BP:cellular process(GO:0009987);BP:developmental process(GO:0032502);BP:multicellular organismal process(GO:0032501);BP:localization(GO:0051179);MF:binding(GO:0005488);BP:r…	hsa:8120;hsa:10717;hsa:163;hsa:8546	Endocrine and other factor-regulated calcium reabsorption(hsa04961);Endocytosis(hsa04144);Lysosome(hsa04142);Huntington disease(hsa05016);Synaptic vesicle cycle(hsa04721)	COG5096	AP-3 complex subunit beta OS=Homo sapiens OX=9606 GN=AP3B1 PE=1 SV=1	S560.0;S227.0
A0A8Q3SI84	1	0.0			hsa:54906;hsa:23272			Transcription activation suppressor family member 2 OS=Homo sapiens OX=9606 GN=TASOR2 PE=1 SV=1	S944.0
A0A8Q3SIN5	4	-9.98171626263144	GO:0055059;GO:0071225;GO:0030154;GO:0005085;GO:0031267;GO:0005874;GO:0005923;GO:0007049;GO:0005819;GO:0031982;GO:0007026;GO:0045666;GO:0051301;GO:0008017;GO:0005794;GO:0032760;GO:0051092;GO:0045087;GO:0032587;GO:0000902;GO:0007015;GO:0032991;GO:0007399;GO:0050731;GO:0045944;GO:0032755	BP:immune system process(GO:0002376);BP:biological regulation(GO:0065007);CC:protein-containing complex(GO:0032991);CC:cellular anatomical entity(GO:0110165);BP:cellular process(GO:0009987);BP:developmental process(GO:0032502);BP:biological process involved in interspecies interaction between organisms(GO:0044419);MF:molecular function regulator activity(GO:0098772);MF:binding(GO:0005488);BP:resp…	hsa:23365;hsa:57449;hsa:64283;hsa:23370;hsa:389337;hsa:55200;hsa:50650;hsa:7074;hsa:2245;hsa:10276;hsa:9826;hsa:80243;hsa:26230;hsa:9181;hsa:7984;hsa:6453;hsa:11214;hsa:50618;hsa:7410;hsa:9138;hsa:57580	Pathways in cancer(hsa05200);Vascular smooth muscle contraction(hsa04270);Focal adhesion(hsa04510);Rap1 signaling pathway(hsa04015);Regulation of actin cytoskeleton(hsa04810);Fc epsilon RI signaling pathway(hsa04664);Parathyroid hormone synthesis, secretion and action(hsa04928);Proteoglycans in cancer(hsa05205);Ras signaling pathway(hsa04014);Tuberculosis(hsa05152);Human cytomegalovirus infection…		Rho guanine nucleotide exchange factor 2 OS=Homo sapiens OX=9606 GN=ARHGEF2 PE=1 SV=1	S942.0;S957.0;S961.0;S152.0;T680.0
A0A8Q3SIS0	1	0.0	GO:0035278;GO:0003723	BP:biological regulation(GO:0065007);MF:binding(GO:0005488)	hsa:27327;hsa:23112;hsa:57690			Trinucleotide repeat containing adaptor 6C OS=Homo sapiens OX=9606 GN=TNRC6C PE=1 SV=1	S778.0
A0A8Q3SIW6	2	0.0			hsa:387104;hsa:140710;hsa:23255			Microtubule crosslinking factor 1 OS=Homo sapiens OX=9606 GN=MTCL1 PE=1 SV=1	S622.0;S263.0;S1106.0;S1812.0;S1814.0;S776.0;S549.0
A0A8Q3SIY6	3	6.62828373736856	GO:0001650;GO:0090669;GO:0031429;GO:1904874;GO:0033979;GO:0070034;GO:0032212;GO:0009982;GO:0005654;GO:0000455;GO:0090661;GO:0003723;GO:0003720;GO:0090666;GO:0034513;GO:0015030;GO:1904851;GO:0007004;GO:0001522;GO:0006396;GO:0051973	BP:biological regulation(GO:0065007);BP:metabolic process(GO:0008152);CC:protein-containing complex(GO:0032991);CC:cellular anatomical entity(GO:0110165);BP:cellular process(GO:0009987);BP:localization(GO:0051179);MF:binding(GO:0005488);MF:catalytic activity(GO:0003824)	hsa:1736	Ribosome biogenesis in eukaryotes(hsa03008)	COG0130	Dyskerin pseudouridine synthase 1 OS=Homo sapiens OX=9606 GN=DKC1 PE=1 SV=1	S21.0;S446.0;S448.0;S450.0
A0A8Q3SJ75	1	0.0	GO:0043616;GO:0030216;GO:0003700;GO:1904888;GO:0005634;GO:0060173;GO:0048468;GO:0001228;GO:0060021;GO:0005654;GO:0045944;GO:0060644;GO:2000647;GO:0000976;GO:0072089;GO:0005829;GO:0030054;GO:0010839	BP:biological regulation(GO:0065007);MF:transcription regulator activity(GO:0140110);CC:cellular anatomical entity(GO:0110165);BP:cellular process(GO:0009987);BP:developmental process(GO:0032502);MF:binding(GO:0005488)	hsa:3665;hsa:3664;hsa:3663;hsa:3662;hsa:3661;hsa:3660;hsa:3394;hsa:10379;hsa:3659	Cytosolic DNA-sensing pathway(hsa04623);NOD-like receptor signaling pathway(hsa04621);RIG-I-like receptor signaling pathway(hsa04622);Human papillomavirus infection(hsa05165);Viral carcinogenesis(hsa05203);TNF signaling pathway(hsa04668);Herpes simplex virus 1 infection(hsa05168);Coronavirus disease - COVID-19(hsa05171);Human cytomegalovirus infection(hsa05163);Shigellosis(hsa05131);Lipid and ath…		IRF tryptophan pentad repeat domain-containing protein OS=Homo sapiens OX=9606 PE=3 SV=1	S424.0
A0A8Q3WLI9	1	0.0			hsa:144717;hsa:9265;hsa:9267;hsa:22874;hsa:22866;hsa:10160;hsa:57664;hsa:9266;hsa:54477;hsa:23164;hsa:144100;hsa:83478;hsa:9855;hsa:27128	Rap1 signaling pathway(hsa04015);Shigellosis(hsa05131);Endocytosis(hsa04144);Adherens junction(hsa04520);Salmonella infection(hsa05132);Pathogenic Escherichia coli infection(hsa05130);Phospholipase D signaling pathway(hsa04072)		Pleckstrin homology domain containing A7 OS=Homo sapiens OX=9606 GN=PLEKHA7 PE=1 SV=1	S600.0
A0A8Q3WMI8	1	0.0	GO:0005737;GO:0048706;GO:0110165	CC:cellular anatomical entity(GO:0110165);BP:developmental process(GO:0032502)	hsa:56243;hsa:80725			KIAA1217 OS=Homo sapiens OX=9606 GN=KIAA1217 PE=1 SV=1	S1489.0;S282.0;S965.0
A0A8V8N5G5	1	0.0	GO:0014065;GO:0016310;GO:0048812;GO:0016301	BP:biological regulation(GO:0065007);BP:metabolic process(GO:0008152);BP:cellular process(GO:0009987);BP:developmental process(GO:0032502);MF:catalytic activity(GO:0003824)	hsa:23026;hsa:222950;hsa:57624			Neuronal tyrosine-phosphorylated phosphoinositide-3-kinase adaptor 2 OS=Homo sapiens OX=9606 GN=NYAP2 PE=1 SV=1	S509.0;T508.0
A0A8V8NBT1	1	0.0	GO:0017056;GO:0031080;GO:0005643;GO:0006913;GO:0043170;GO:0071705;GO:0006406;GO:0071702;GO:0033036;GO:0072006;GO:0000776	BP:metabolic process(GO:0008152);CC:protein-containing complex(GO:0032991);CC:cellular anatomical entity(GO:0110165);MF:structural molecule activity(GO:0005198);BP:cellular process(GO:0009987);BP:developmental process(GO:0032502);BP:localization(GO:0051179)	hsa:23279	Nucleocytoplasmic transport(hsa03013);Amyotrophic lateral sclerosis(hsa05014)		Nucleoporin 160 OS=Homo sapiens OX=9606 GN=NUP160 PE=1 SV=	S1123.0
A0A8V8TL18	1	-16.61	GO:0005829	CC:cellular anatomical entity(GO:0110165)	hsa:27143;hsa:54935			Phosphatase domain containing paladin 1 OS=Homo sapiens OX=9606 GN=PALD1 PE=1 SV=	S42.0;S406.0
A0A8V8TMD9	1	0.0	GO:0001156;GO:0033138;GO:0031931;GO:0016310;GO:0010800;GO:0044877;GO:0071902;GO:0038202;GO:0005654;GO:0071889;GO:0030307;GO:1900087;GO:0071233;GO:0001006;GO:0031929;GO:0001003;GO:0001002;GO:0019901;GO:0008361;GO:0030291;GO:0030295;GO:0010494;GO:0030674;GO:0031669;GO:0005829;GO:0005764;GO:0045945;GO:0032008	BP:biological regulation(GO:0065007);BP:metabolic process(GO:0008152);CC:protein-containing complex(GO:0032991);CC:cellular anatomical entity(GO:0110165);MF:molecular adaptor activity(GO:0060090);BP:cellular process(GO:0009987);MF:molecular function regulator activity(GO:0098772);MF:binding(GO:0005488);BP:response to stimulus(GO:0050896)	hsa:57521	Shigellosis(hsa05131);AMPK signaling pathway(hsa04152);Thermogenesis(hsa04714);Insulin signaling pathway(hsa04910);Autophagy - other(hsa04136);Autophagy - animal(hsa04140);Longevity regulating pathway(hsa04211);PI3K-Akt signaling pathway(hsa04151);MicroRNAs in cancer(hsa05206);Longevity regulating pathway - multiple species(hsa04213);mTOR signaling pathway(hsa04150)		Regulatory associated protein of MTOR complex 1 OS=Homo sapiens OX=9606 GN=RPTOR PE=1 SV=1	S895.0;S881.0
A0A8V8TMN4	1	0.0	GO:0102092;GO:0033857;GO:0000832;GO:0000827;GO:0000829;GO:0005829;GO:0016310;GO:0052723;GO:0052724;GO:0005524	BP:metabolic process(GO:0008152);CC:cellular anatomical entity(GO:0110165);BP:cellular process(GO:0009987);MF:binding(GO:0005488);MF:catalytic activity(GO:0003824)	hsa:23262;hsa:9677	Phosphatidylinositol signaling system(hsa04070)		Inositol hexakisphosphate and diphosphoinositol-pentakisphosphate kinase OS=Homo sapiens OX=9606 GN=PPIP5K2 PE=1 SV=1	S38.0
A0A8V8TMY4	1	6.62828373736856	GO:0005737;GO:1990830;GO:0005829;GO:0044877;GO:0005524;GO:0003872;GO:0046872;GO:0006002	BP:metabolic process(GO:0008152);CC:cellular anatomical entity(GO:0110165);BP:cellular process(GO:0009987);MF:binding(GO:0005488);MF:catalytic activity(GO:0003824);BP:response to stimulus(GO:0050896)	hsa:5211;hsa:5213;hsa:5214	Biosynthesis of amino acids(hsa01230);Thyroid hormone signaling pathway(hsa04919);Carbon metabolism(hsa01200);HIF-1 signaling pathway(hsa04066);Glycolysis / Gluconeogenesis(hsa00010);AMPK signaling pathway(hsa04152);Galactose metabolism(hsa00052);Fructose and mannose metabolism(hsa00051);Metabolic pathways(hsa01100);RNA degradation(hsa03018);Central carbon metabolism in cancer(hsa05230);Pentose p…	COG0205	ATP-dependent 6-phosphofructokinase OS=Homo sapiens OX=9606 GN=PFKP PE=1 SV=1	S386.0
A0A8V8TNI4	1	-16.61	GO:0019970;GO:0009897;GO:0060576;GO:0019221;GO:0005127;GO:0019955;GO:0030425;GO:0005900;GO:0005896;GO:0004915;GO:0016021;GO:0048711;GO:0042531;GO:0045747;GO:0043025;GO:0042802;GO:0004896;GO:0005138;GO:0042102;GO:0004921;GO:0043235;GO:0004923;GO:0004924;GO:0005977;GO:0019981;GO:0045669;GO:0045121;GO:0097110;GO:0070106;GO:0043524;GO:0070110	BP:biological regulation(GO:0065007);BP:metabolic process(GO:0008152);CC:protein-containing complex(GO:0032991);CC:cellular anatomical entity(GO:0110165);BP:cellular process(GO:0009987);BP:developmental process(GO:0032502);MF:molecular transducer activity(GO:0060089);MF:binding(GO:0005488)	hsa:3595;hsa:3953;hsa:3977;hsa:3572;hsa:133396;hsa:9180;hsa:5789	Pathways in cancer(hsa05200);Viral carcinogenesis(hsa05203);Coronavirus disease - COVID-19(hsa05171);AMPK signaling pathway(hsa04152);JAK-STAT signaling pathway(hsa04630);Non-alcoholic fatty liver disease(hsa04932);Adipocytokine signaling pathway(hsa04920);PI3K-Akt signaling pathway(hsa04151);Signaling pathways regulating pluripotency of stem cells(hsa04550);Cell adhesion molecules(hsa04514);Th17…		Interleukin 6 cytokine family signal transducer OS=Homo sapiens OX=9606 GN=IL6ST PE=1 SV=1	S366.0
A0A8V8TNY3	1	0.0	GO:0005829	CC:cellular anatomical entity(GO:0110165)	hsa:23196;hsa:54954;hsa:84498			Family with sequence similarity 120A OS=Homo sapiens OX=9606 GN=FAM120A PE=1 SV=1	S417.0;T428.0
A0A8V8TNY4	1	0.0	GO:0042393;GO:0034337;GO:1904851;GO:0044877;GO:0090666;GO:2001034;GO:0007004;GO:0051087;GO:0042802;GO:0051973;GO:1905168;GO:1904867;GO:0090671;GO:0031625;GO:0035861;GO:0005829;GO:0032203;GO:0030576;GO:0070034;GO:0003723;GO:0015030;GO:0005697	BP:biological regulation(GO:0065007);BP:metabolic process(GO:0008152);CC:protein-containing complex(GO:0032991);CC:cellular anatomical entity(GO:0110165);BP:cellular process(GO:0009987);BP:localization(GO:0051179);MF:binding(GO:0005488)	hsa:55135			WD repeat containing antisense to TP53 OS=Homo sapiens OX=9606 GN=WRAP53 PE=1 SV=1	S85.0;S90.0;S54.0;S26.0;S30.0
A0A8V8TPI7	1	0.0	GO:0005737;GO:0016604;GO:0043231;GO:0005634;GO:0016020;GO:0031415;GO:0017196;GO:0006474;GO:0050821;GO:0016740;GO:0043066;GO:0003723;GO:0005667;GO:0030154;GO:0001525;GO:0043022;GO:0005829;GO:0016407;GO:0045893	BP:biological regulation(GO:0065007);BP:metabolic process(GO:0008152);CC:protein-containing complex(GO:0032991);CC:cellular anatomical entity(GO:0110165);BP:cellular process(GO:0009987);BP:developmental process(GO:0032502);MF:binding(GO:0005488);MF:catalytic activity(GO:0003824)	hsa:79612;hsa:80155			N-alpha-acetyltransferase 15, NatA auxiliary subunit OS=Homo sapiens OX=9606 GN=NAA15 PE=1 SV=1	S588.0
A0A8V8TQ67	1	0.0	GO:0003676	MF:binding(GO:0005488)	hsa:140883;hsa:55609;hsa:54816;hsa:23126;hsa:129025		COG5048	Pogo transposable element derived with ZNF domain OS=Homo sapiens OX=9606 GN=POGZ PE=1 SV=1	S432.0
A0A8V8TQD3	1	-16.61	GO:0035631;GO:0051092;GO:0097039;GO:0031625;GO:0070530;GO:0060546;GO:0004842;GO:0005829;GO:0036435;GO:0050852;GO:0009898;GO:1904417;GO:0043130;GO:0042742;GO:1990450;GO:0023035;GO:0071797;GO:0046872;GO:0061630;GO:0042802;GO:0043123	BP:immune system process(GO:0002376);BP:biological regulation(GO:0065007);BP:metabolic process(GO:0008152);CC:protein-containing complex(GO:0032991);CC:cellular anatomical entity(GO:0110165);BP:cellular process(GO:0009987);BP:biological process involved in interspecies interaction between organisms(GO:0044419);MF:binding(GO:0005488);MF:catalytic activity(GO:0003824);BP:response to stimulus(GO:005…	hsa:55072	NOD-like receptor signaling pathway(hsa04621);Shigellosis(hsa05131);Necroptosis(hsa04217)		RBR-type E3 ubiquitin transferase OS=Homo sapiens OX=9606 GN=RNF31 PE=1 SV=1	S466.0
A0A8V8TQG7	2	0.0	GO:0003700;GO:0005634;GO:0006260;GO:0045893;GO:0003677	BP:biological regulation(GO:0065007);BP:metabolic process(GO:0008152);MF:transcription regulator activity(GO:0140110);CC:cellular anatomical entity(GO:0110165);BP:cellular process(GO:0009987);MF:binding(GO:0005488)	hsa:4774;hsa:4781;hsa:4782;hsa:4784			Nuclear factor 1 OS=Homo sapiens OX=9606 GN=NFIA PE=1 SV=1	S272.0;S279.0;S292.0
A0A8V8TQW4	1	0.0	GO:0048007;GO:0072657;GO:0010008;GO:0016182;GO:0006886;GO:1904115;GO:0035646;GO:0098943;GO:0005794;GO:0051138;GO:0006623;GO:0048490;GO:0030123;GO:0048499;GO:0006896;GO:0043195;GO:0016192;GO:0098794;GO:0045944;GO:0098830;GO:0098978;GO:0061088	BP:immune system process(GO:0002376);BP:biological regulation(GO:0065007);CC:protein-containing complex(GO:0032991);CC:cellular anatomical entity(GO:0110165);BP:cellular process(GO:0009987);BP:localization(GO:0051179)	hsa:23431;hsa:1315;hsa:164;hsa:8943;hsa:160;hsa:161;hsa:8906	Endocrine and other factor-regulated calcium reabsorption(hsa04961);Endocytosis(hsa04144);Human immunodeficiency virus 1 infection(hsa05170);Lysosome(hsa04142);Huntington disease(hsa05016);Synaptic vesicle cycle(hsa04721)		AP-3 complex subunit delta OS=Homo sapiens OX=9606 GN=AP3D1 PE=1 SV=1	S829.0
A0A8Z5AA41	3	0.0	GO:0016021;GO:0005923	CC:cellular anatomical entity(GO:0110165)	hsa:286676;hsa:51599;hsa:387597			Lipolysis stimulated lipoprotein receptor OS=Homo sapiens OX=9606 GN=LSR PE=4 SV=	S216.0;S320.0;S377.0;S348.0;S351.0;T385.0
A0A8Z5ADK7	1	-16.61	GO:0005634;GO:0000398;GO:0071004;GO:0005685;GO:0045292;GO:0003723	BP:metabolic process(GO:0008152);CC:protein-containing complex(GO:0032991);CC:cellular anatomical entity(GO:0110165);BP:cellular process(GO:0009987);MF:binding(GO:0005488)	hsa:25766;hsa:55660	Spliceosome(hsa03040)	COG5104	Pre-mRNA processing factor 40 homolog B OS=Homo sapiens OX=9606 GN=PRPF40B PE=4 SV=1	S854.0;S786.0;S788.0
A0JLT2	1	0.0	GO:0016592;GO:0006357;GO:0045944;GO:0003712	BP:biological regulation(GO:0065007);CC:protein-containing complex(GO:0032991);MF:transcription regulator activity(GO:0140110)	hsa:219541			Mediator of RNA polymerase II transcription subunit 19 OS=Homo sapiens OX=9606 GN=MED19 PE=1 SV=	S226.0
A0PJI9	1	6.62828373736856						C10orf12 protein (Fragment) OS=Homo sapiens OX=9606 GN=C10orf12 PE=2 SV=1	S107.0
A1A4B9	1	-16.61	GO:0005737;GO:0008285;GO:0016021;GO:0005640;GO:0051015;GO:0003779;GO:0034993;GO:0031175;GO:0007097	BP:biological regulation(GO:0065007);CC:protein-containing complex(GO:0032991);CC:cellular anatomical entity(GO:0110165);BP:cellular process(GO:0009987);BP:localization(GO:0051179);MF:binding(GO:0005488)	hsa:667;hsa:88;hsa:57553;hsa:6711;hsa:6525;hsa:87;hsa:6712;hsa:254102;hsa:89;hsa:92521;hsa:81;hsa:79789;hsa:23224;hsa:57731;hsa:79778;hsa:5339;hsa:23345;hsa:6710;hsa:7402;hsa:23499;hsa:85377;hsa:51332;hsa:342527;hsa:2318;hsa:219537	Spinocerebellar ataxia(hsa05017);Focal adhesion(hsa04510);Regulation of actin cytoskeleton(hsa04810);Viral carcinogenesis(hsa05203);Proteoglycans in cancer(hsa05205);Leukocyte transendothelial migration(hsa04670);Shigellosis(hsa05131);MAPK signaling pathway(hsa04010);Pathways of neurodegeneration - multiple diseases(hsa05022);Arrhythmogenic right ventricular cardiomyopathy(hsa05412);Adherens junc…	COG5069	CLMN protein (Fragment) OS=Homo sapiens OX=9606 GN=CLMN PE=2 SV=	S396.0
A2A2D0	2	-16.61	GO:0005737;GO:0031110;GO:0031115;GO:0005829;GO:0016020;GO:0000281;GO:0007409;GO:0005874	BP:biological regulation(GO:0065007);CC:cellular anatomical entity(GO:0110165);BP:cellular process(GO:0009987);BP:developmental process(GO:0032502)	hsa:11075;hsa:81551;hsa:3925;hsa:50861	MAPK signaling pathway(hsa04010);MicroRNAs in cancer(hsa05206)		Stathmin (Fragment) OS=Homo sapiens OX=9606 GN=STMN1 PE=1 SV=8	S16.0;S25.0;S38.0
A2A2Y8	1	0.0	GO:0008544;GO:0005201;GO:0005604;GO:0005581;GO:0005615;GO:0016021;GO:0005788;GO:0031012;GO:0007160;GO:0062023;GO:0030198;GO:0005911;GO:0005886;GO:0005887;GO:0030020;GO:0030056;GO:0031581;GO:0005576	CC:protein-containing complex(GO:0032991);CC:cellular anatomical entity(GO:0110165);MF:structural molecule activity(GO:0005198);BP:cellular process(GO:0009987);BP:developmental process(GO:0032502)	hsa:1308	Protein digestion and absorption(hsa04974)		Collagen type XVII alpha 1 chain OS=Homo sapiens OX=9606 GN=COL17A1 PE=1 SV=1	S85.0;S93.0
A2AJT9	2	13.25656747473712			hsa:9967;hsa:731605;hsa:256643;hsa:9774			BCLAF1 and THRAP3 family member 3 OS=Homo sapiens OX=9606 GN=BCLAF3 PE=1 SV=1	S78.0;S80.0
A4D2N6	1	0.0	GO:0042981;GO:0005829;GO:0030154;GO:0004843;GO:0005654;GO:0007283;GO:0004197;GO:0006511;GO:0016579;GO:0005634	BP:biological regulation(GO:0065007);BP:metabolic process(GO:0008152);CC:cellular anatomical entity(GO:0110165);BP:reproductive process(GO:0022414);BP:cellular process(GO:0009987);BP:developmental process(GO:0032502);MF:catalytic activity(GO:0003824)	hsa:728369;hsa:728386;hsa:57602;hsa:124906416;hsa:124906415;hsa:124906412;hsa:100287178;hsa:124906418;hsa:124906419;hsa:100287364;hsa:728405;hsa:100287404;hsa:728400;hsa:728373;hsa:100287441;hsa:728379;hsa:728393;hsa:124906405;hsa:124906404;hsa:124906407;hsa:124906401;hsa:124906399;hsa:84132;hsa:728419;hsa:100287513			Ubiquitin specific protease 42 OS=Homo sapiens OX=9606 GN=USP42 PE=4 SV=1	S1133.0;S856.0;S1007.0;S75.0
A4D7U3	1	0.0	GO:0003700;GO:0005634;GO:0006357;GO:0003677	BP:biological regulation(GO:0065007);MF:transcription regulator activity(GO:0140110);CC:cellular anatomical entity(GO:0110165);MF:binding(GO:0005488)	hsa:1386;hsa:11016;hsa:114108587;hsa:9586	Adrenergic signaling in cardiomyocytes(hsa04261);Vasopressin-regulated water reabsorption(hsa04962);Cushing syndrome(hsa04934);Thyroid hormone synthesis(hsa04918);Human papillomavirus infection(hsa05165);Viral carcinogenesis(hsa05203);TNF signaling pathway(hsa04668);Parathyroid hormone synthesis, secretion and action(hsa04928);Human cytomegalovirus infection(hsa05163);AMPK signaling pathway(hsa04…		Activating transcription factor 2 splice variant ATF2-var0 OS=Homo sapiens OX=9606 GN=ATF2 PE=2 SV=1	S94.0;S310.0
A4LAA3	2	6.62828373736856	GO:0042393;GO:0035064;GO:0016887;GO:1901582;GO:0060009;GO:1901581;GO:0000781;GO:0072520;GO:0035264;GO:0003678;GO:0035128;GO:0000228;GO:0099115;GO:0016605;GO:0016604;GO:0005634;GO:0006281;GO:0005654;GO:0006366;GO:1900112;GO:0045944;GO:0046872;GO:0140658;GO:0005524;GO:0030330;GO:0000212;GO:0072711;GO:0070087;GO:0015616;GO:0000779;GO:0007283;GO:1904908;GO:0005721;GO:0070192;GO:0006338;GO:0031490;GO:…	BP:biological regulation(GO:0065007);BP:metabolic process(GO:0008152);CC:cellular anatomical entity(GO:0110165);MF:ATP-dependent activity(GO:0140657);BP:reproductive process(GO:0022414);BP:cellular process(GO:0009987);BP:developmental process(GO:0032502);BP:multicellular organismal process(GO:0032501);BP:growth(GO:0040007);BP:localization(GO:0051179);MF:binding(GO:0005488);MF:catalytic activity(G…	hsa:56916;hsa:8467;hsa:55636;hsa:54617;hsa:57680;hsa:80205;hsa:84181;hsa:25788;hsa:8438;hsa:23132;hsa:26038;hsa:9557;hsa:6597;hsa:6594;hsa:6595;hsa:546;hsa:10847;hsa:1105;hsa:1106;hsa:1107;hsa:1108;hsa:2074;hsa:375748;hsa:9044;hsa:3070	Human papillomavirus infection(hsa05165);Viral carcinogenesis(hsa05203);Homologous recombination(hsa03440);Nucleotide excision repair(hsa03420);Thermogenesis(hsa04714);Signaling pathways regulating pluripotency of stem cells(hsa04550);Hepatocellular carcinoma(hsa05225);Wnt signaling pathway(hsa04310)	COG0553	DNA helicase OS=Homo sapiens OX=9606 GN=ATRX PE=4 SV=1	S1527.0;S29.0;S34.0;S1013.0;S677.0
A4QPB0	2	-9.98171626263144	GO:0043087;GO:0030496;GO:0032956;GO:0007165;GO:0030426;GO:0030424;GO:0031267;GO:0048008;GO:0036464;GO:0005925;GO:0005874;GO:0005737;GO:0072015;GO:0001726;GO:0031252;GO:0070062;GO:0005078;GO:0008543;GO:0005634;GO:0036120;GO:0005547;GO:0005509;GO:0043005;GO:0007346;GO:0060090;GO:0016328;GO:1990138;GO:0010761;GO:0005096;GO:0030667;GO:0051015;GO:0005095;GO:0019901;GO:0019903;GO:0071364;GO:0007173;GO:…	BP:biological regulation(GO:0065007);CC:protein-containing complex(GO:0032991);CC:cellular anatomical entity(GO:0110165);MF:molecular adaptor activity(GO:0060090);BP:cellular process(GO:0009987);BP:developmental process(GO:0032502);MF:molecular function regulator activity(GO:0098772);BP:growth(GO:0040007);MF:binding(GO:0005488);BP:response to stimulus(GO:0050896)	hsa:10788;hsa:8826;hsa:4763;hsa:128239	Regulation of actin cytoskeleton(hsa04810);Proteoglycans in cancer(hsa05205);Ras signaling pathway(hsa04014);MAPK signaling pathway(hsa04010);Adherens junction(hsa04520);EGFR tyrosine kinase inhibitor resistance(hsa01521)	COG5261	IQ motif containing GTPase activating protein 1 OS=Homo sapiens OX=9606 GN=IQGAP1 PE=1 SV=1	S1441.0;S1443.0
A4ZI32	1	-16.61	GO:0005829;GO:0036297;GO:0005654;GO:0006513;GO:0000785;GO:0043240	BP:metabolic process(GO:0008152);CC:protein-containing complex(GO:0032991);CC:cellular anatomical entity(GO:0110165);BP:cellular process(GO:0009987);BP:response to stimulus(GO:0050896)	hsa:80233	Fanconi anemia pathway(hsa03460)		Fanconi anemia core complex 100 kDa subunit OS=Homo sapiens OX=9606 PE=2 SV=1	S667.0
A6H8W8	2	0.0	GO:0016197;GO:0006897;GO:0150007;GO:0005813;GO:0005085;GO:0098793;GO:0005509;GO:1903861;GO:0060090;GO:0005905	BP:biological regulation(GO:0065007);CC:cellular anatomical entity(GO:0110165);MF:molecular adaptor activity(GO:0060090);BP:cellular process(GO:0009987);MF:molecular function regulator activity(GO:0098772);BP:localization(GO:0051179);MF:binding(GO:0005488)	hsa:30011;hsa:10276;hsa:26084;hsa:23370;hsa:50618;hsa:50650;hsa:152503;hsa:7074;hsa:221178;hsa:80243;hsa:2060;hsa:8874;hsa:9138;hsa:57580;hsa:9459;hsa:23229;hsa:4690;hsa:23365;hsa:50649;hsa:27237;hsa:58513;hsa:9826;hsa:25791;hsa:6453;hsa:8440	Pathways in cancer(hsa05200);Vascular smooth muscle contraction(hsa04270);Pancreatic cancer(hsa05212);Rap1 signaling pathway(hsa04015);Regulation of actin cytoskeleton(hsa04810);Parathyroid hormone synthesis, secretion and action(hsa04928);Proteoglycans in cancer(hsa05205);Ras signaling pathway(hsa04014);Tuberculosis(hsa05152);Human cytomegalovirus infection(hsa05163);Lipid and atherosclerosis(hs…	COG5422	Intersectin 2 OS=Homo sapiens OX=9606 GN=ITSN2 PE=2 SV=1	S856.0;S861.0
A6NCC9	1	0.0			hsa:10078			Protein TSSC4 OS=Homo sapiens OX=9606 GN=TSSC4 PE=1 SV=1	S68.0
A6ND36	2	6.62828373736856	GO:0019901;GO:0030509;GO:0005829;GO:0005634;GO:0007165	BP:biological regulation(GO:0065007);CC:cellular anatomical entity(GO:0110165);BP:cellular process(GO:0009987);MF:binding(GO:0005488)	hsa:84985;hsa:124901141;hsa:222584;hsa:54854;hsa:81610;hsa:286077;hsa:644815;hsa:128876;hsa:113828			Protein FAM83G OS=Homo sapiens OX=9606 GN=FAM83G PE=1 SV=2	S4.0;S634.0;S650.0
A6NFI3	2	-33.22	GO:0043565;GO:0005634;GO:0046872;GO:0000981;GO:0006357	BP:biological regulation(GO:0065007);MF:transcription regulator activity(GO:0140110);CC:cellular anatomical entity(GO:0110165);MF:binding(GO:0005488)	hsa:285267;hsa:146198;hsa:55634;hsa:285268;hsa:253639;hsa:121274;hsa:9422;hsa:148266;hsa:100533952;hsa:286075;hsa:7637;hsa:91975;hsa:390980;hsa:345462;hsa:146542;hsa:340385;hsa:7753;hsa:347344;hsa:7549;hsa:147929;hsa:90987;hsa:7625;hsa:7587;hsa:7581;hsa:124411	Herpes simplex virus 1 infection(hsa05168)	COG5048	Zinc finger protein 316 OS=Homo sapiens OX=9606 GN=ZNF316 PE=1 SV=	S10.0;S925.0
A6NGC4	1	0.0	GO:0016021;GO:0097035;GO:0055088;GO:0007009;GO:0005886;GO:0071709;GO:0055091	BP:biological regulation(GO:0065007);CC:cellular anatomical entity(GO:0110165);BP:cellular process(GO:0009987)	hsa:727910;hsa:116238			TLC domain-containing protein 2 OS=Homo sapiens OX=9606 GN=TLCD2 PE=3 SV=3	S235.0
A6NHN7	1	6.62828373736856	GO:0008270	MF:binding(GO:0005488)	hsa:9205;hsa:9204;hsa:9203;hsa:9202;hsa:54870;hsa:79830;hsa:7750			Zinc finger MYM-type containing 3 OS=Homo sapiens OX=9606 GN=ZMYM3 PE=1 SV=1	S265.0;S51.0;S466.0;T819.0
A6NJA2	1	0.0	GO:0043161;GO:0016579;GO:0004843;GO:0000502	BP:metabolic process(GO:0008152);CC:protein-containing complex(GO:0032991);BP:cellular process(GO:0009987);MF:catalytic activity(GO:0003824)	hsa:158880;hsa:57602;hsa:124906416;hsa:124906412;hsa:124906410;hsa:124906411;hsa:100287238;hsa:124906418;hsa:124906419;hsa:84640;hsa:100287478;hsa:100287327;hsa:100287205;hsa:9097;hsa:64854;hsa:55031;hsa:124906405;hsa:124906404;hsa:124906406;hsa:124906403;hsa:124906399;hsa:219333;hsa:23326;hsa:100287513;hsa:389856			Ubiquitin carboxyl-terminal hydrolase OS=Homo sapiens OX=9606 GN=USP14 PE=1 SV=	S97.0
A6NNK5	2	6.62828373736856	GO:0005737;GO:0045830;GO:2000042;GO:0016604;GO:0035064;GO:1990391;GO:0035861;GO:0051260;GO:0003712;GO:0000781;GO:0061649;GO:0005657;GO:0045944;GO:0042162;GO:0006303;GO:0061629;GO:0002039;GO:0003684;GO:0000776	BP:biological regulation(GO:0065007);BP:metabolic process(GO:0008152);CC:protein-containing complex(GO:0032991);MF:transcription regulator activity(GO:0140110);CC:cellular anatomical entity(GO:0110165);BP:cellular process(GO:0009987);MF:binding(GO:0005488);BP:response to stimulus(GO:0050896)	hsa:7158	NOD-like receptor signaling pathway(hsa04621)		Tumor protein p53 binding protein 1 OS=Homo sapiens OX=9606 GN=TP53BP1 PE=1 SV=2	S1385.0;S585.0;S1072.0;S1073.0;S557.0;S732.0;S1099.0;S1106.0;S836.0;S371.0;S299.0;S385.0;T927.0
A7BI36	1	0.0	GO:0015031;GO:0030176	CC:cellular anatomical entity(GO:0110165);BP:cellular process(GO:0009987);BP:localization(GO:0051179)	hsa:3895;hsa:6238	Protein processing in endoplasmic reticulum(hsa04141)		p180/ribosome receptor OS=Homo sapiens OX=9606 GN=RRBP1 PE=2 SV=2	S1407.0
A7E2F7	2	0.0			hsa:1639;hsa:1155;hsa:25999;hsa:79745;hsa:7461;hsa:9857;hsa:23303;hsa:6249	Vasopressin-regulated water reabsorption(hsa04962);Pathways of neurodegeneration - multiple diseases(hsa05022);Salmonella infection(hsa05132);mTOR signaling pathway(hsa04150);Amyotrophic lateral sclerosis(hsa05014);Huntington disease(hsa05016)	COG5244	CAP-GLY domain containing linker protein 2 OS=Homo sapiens OX=9606 GN=CLIP2 PE=2 SV=1	S592.0;S938.0;S888.0
A7MD96	2	-16.61	GO:0032233;GO:0015629;GO:0005829;GO:0003779;GO:0098886;GO:0005886	BP:biological regulation(GO:0065007);CC:cellular anatomical entity(GO:0110165);BP:cellular process(GO:0009987);MF:binding(GO:0005488)	hsa:79933;hsa:171024;hsa:11346	Tight junction(hsa04530)		SYNPO protein (Fragment) OS=Homo sapiens OX=9606 GN=SYNPO PE=2 SV=1	S589.0;S281.0;S510.0;S441.0;S804.0;S784.0;S19.0
A8K0D4	1	6.62828373736856	GO:0051123;GO:0003677;GO:0000124;GO:0070062;GO:0005634;GO:0043484;GO:0003713;GO:0005654;GO:0006367;GO:0006282;GO:0016573;GO:0043966;GO:0000118;GO:0046695;GO:0035521;GO:0045893;GO:0035522;GO:0006338;GO:0006355;GO:0006357;GO:1904672;GO:0005669;GO:0016251;GO:0046982	BP:biological regulation(GO:0065007);BP:metabolic process(GO:0008152);CC:protein-containing complex(GO:0032991);MF:transcription regulator activity(GO:0140110);CC:cellular anatomical entity(GO:0110165);BP:cellular process(GO:0009987);MF:general transcription initiation factor activity(GO:0140223);MF:binding(GO:0005488)	hsa:10629	Basal transcription factors(hsa03022)	COG5095	cDNA FLJ78693, highly similar to Homo sapiens TAF6-like RNA polymerase II, p300/CBP-associated factor (PCAF)-associated factor, 65kDa (TAF6L), mRNA OS=Homo sapiens OX=9606 PE=2 SV=1	S501.0;T489.0
A8K119	1	-16.61	GO:0005737;GO:0045121;GO:0016020;GO:0005096;GO:0008289;GO:0030036;GO:0007165;GO:0035023;GO:0005925	BP:biological regulation(GO:0065007);CC:cellular anatomical entity(GO:0110165);BP:cellular process(GO:0009987);MF:molecular function regulator activity(GO:0098772);MF:binding(GO:0005488)	hsa:158763;hsa:94134;hsa:84986;hsa:57514;hsa:10395;hsa:90627;hsa:55843;hsa:10928;hsa:4650;hsa:9912;hsa:89839;hsa:55114;hsa:79822;hsa:9754;hsa:23616;hsa:114118903;hsa:343578;hsa:93663;hsa:4649;hsa:9824;hsa:9901;hsa:395;hsa:10144;hsa:393;hsa:392	Pathways in cancer(hsa05200);Pancreatic cancer(hsa05212);Ras signaling pathway(hsa04014);Tight junction(hsa04530);Axon guidance(hsa04360)		cDNA FLJ76742, highly similar to Homo sapiens deleted in liver cancer 1 (DLC1), transcript variant 2, mRNA OS=Homo sapiens OX=9606 PE=2 SV=	S405.0
A8K2I7	1	6.62828373736856			hsa:126326;hsa:10755;hsa:54810			cDNA FLJ76072, highly similar to Homo sapiens GIPC PDZ domain containing family, member 1 (GIPC1), transcript variant 1, mRNA OS=Homo sapiens OX=9606 PE=2 SV=1	S68.0
A8K330	1	0.0	GO:0045943;GO:2000234;GO:0003723;GO:0005730	BP:biological regulation(GO:0065007);CC:cellular anatomical entity(GO:0110165);MF:binding(GO:0005488)	hsa:84128	Ribosome biogenesis in eukaryotes(hsa03008)		cDNA FLJ77055, highly similar to Homo sapiens WD repeat domain 75 (WDR75), mRNA (Fragment) OS=Homo sapiens OX=9606 PE=2 SV=1	S796.0
A8K369	1	0.0	GO:0005794;GO:0005829;GO:0016020;GO:0042147;GO:0032580;GO:0016021	CC:cellular anatomical entity(GO:0110165);BP:cellular process(GO:0009987);BP:localization(GO:0051179)	hsa:84910;hsa:25963			cDNA FLJ76707, highly similar to Homo sapiens transmembrane protein 87A, mRNA OS=Homo sapiens OX=9606 PE=2 SV=1	S414.0;S430.0;S479.0
A8K3M9	1	0.0	GO:0016607;GO:0000380;GO:0005730;GO:0009636;GO:0000398;GO:0005654;GO:0006376;GO:0003723;GO:0043279;GO:0048025;GO:0006397;GO:0019904	BP:biological regulation(GO:0065007);BP:metabolic process(GO:0008152);CC:cellular anatomical entity(GO:0110165);BP:cellular process(GO:0009987);MF:binding(GO:0005488);BP:response to stimulus(GO:0050896)	hsa:27316;hsa:378949;hsa:378948;hsa:27288;hsa:159163;hsa:5940;hsa:6428;hsa:6429;hsa:1153;hsa:7073;hsa:6426;hsa:23013;hsa:378950;hsa:378951;hsa:8683;hsa:494115;hsa:80336;hsa:6431;hsa:6430;hsa:6432;hsa:10929;hsa:55269;hsa:4841;hsa:9908;hsa:10146	IL-17 signaling pathway(hsa04657);Spliceosome(hsa03040);Herpes simplex virus 1 infection(hsa05168);RNA degradation(hsa03018);mRNA surveillance pathway(hsa03015);Amyotrophic lateral sclerosis(hsa05014)	COG0724	cDNA FLJ76387, highly similar to Homo sapiens splicing factor, arginine/serine-rich 9 (SFRS9), mRNA OS=Homo sapiens OX=9606 PE=2 SV=1	S211.0;S216.0
A8K3T5	1	0.0	GO:0001227;GO:0060174;GO:0005654;GO:0032332;GO:0045944;GO:0000978	BP:biological regulation(GO:0065007);MF:transcription regulator activity(GO:0140110);CC:cellular anatomical entity(GO:0110165);BP:developmental process(GO:0032502);MF:binding(GO:0005488)	hsa:4150;hsa:79842;hsa:162979;hsa:7543;hsa:51222;hsa:64919;hsa:7716;hsa:7690;hsa:9658;hsa:7544;hsa:7552;hsa:53335;hsa:7764;hsa:9745;hsa:9839	Thermogenesis(hsa04714);Transcriptional misregulation in cancer(hsa05202);MicroRNAs in cancer(hsa05206)	COG5048	cDNA FLJ78278, highly similar to Homo sapiens zinc finger protein 219 (ZNF219), mRNA OS=Homo sapiens OX=9606 PE=2 SV=1	S16.0
A8K3W4	1	0.0	GO:0009615;GO:0005634;GO:0019899;GO:0005654;GO:0003723;GO:0006396	BP:metabolic process(GO:0008152);CC:cellular anatomical entity(GO:0110165);BP:cellular process(GO:0009987);BP:biological process involved in interspecies interaction between organisms(GO:0044419);MF:binding(GO:0005488);BP:response to stimulus(GO:0050896)	hsa:3192;hsa:11100;hsa:221092;hsa:63891;hsa:1653	Spliceosome(hsa03040);Influenza A(hsa05164)		cDNA FLJ75163, highly similar to Homo sapiens heterogeneous nuclear ribonucleoprotein U-like 1 (HNRPUL1), transcript variant 4, mRNA OS=Homo sapiens OX=9606 PE=2 SV=1	S94.0;S412.0
A8K4T9	1	-16.61	GO:0003723	MF:binding(GO:0005488)	hsa:3183;hsa:440563;hsa:101060301;hsa:22913;hsa:343069;hsa:6431;hsa:138046;hsa:649330;hsa:10432	Spliceosome(hsa03040);Herpes simplex virus 1 infection(hsa05168)	COG0724	cDNA FLJ77421, highly similar to Homo sapiens autoantigen p542 mRNA OS=Homo sapiens OX=9606 PE=2 SV=1	S119.0;S273.0
A8K4Z6	1	0.0	GO:0005654;GO:0070274;GO:0005684;GO:0000398;GO:0071005	BP:metabolic process(GO:0008152);CC:protein-containing complex(GO:0032991);CC:cellular anatomical entity(GO:0110165);BP:cellular process(GO:0009987)	hsa:84811			BUD13 homolog OS=Homo sapiens OX=9606 PE=2 SV=1	S271.0;S163.0
A8K548	2	0.0	GO:0005737;GO:0047485;GO:0005730;GO:0051117;GO:0005634;GO:0071391;GO:0032183;GO:0000791;GO:0045944;GO:0006364;GO:0003682;GO:0071339	BP:biological regulation(GO:0065007);BP:metabolic process(GO:0008152);CC:protein-containing complex(GO:0032991);CC:cellular anatomical entity(GO:0110165);BP:cellular process(GO:0009987);MF:binding(GO:0005488);BP:response to stimulus(GO:0050896)	hsa:27043			Proline-, glutamic acid- and leucine-rich protein 1 OS=Homo sapiens OX=9606 PE=2 SV=1	S1043.0;S1033.0;S481.0;S485.0;S477.0
A8K594	1	0.0	GO:0005737;GO:0008285;GO:0071230;GO:0030308;GO:0005092;GO:0005634;GO:0034260;GO:0061462;GO:0031267;GO:0010508;GO:0005905;GO:0032007;GO:0042802;GO:0030136	BP:biological regulation(GO:0065007);CC:cellular anatomical entity(GO:0110165);BP:cellular process(GO:0009987);MF:molecular function regulator activity(GO:0098772);BP:localization(GO:0051179);MF:binding(GO:0005488);BP:response to stimulus(GO:0050896)	hsa:6714;hsa:23677;hsa:346389	GnRH signaling pathway(hsa04912);Thyroid hormone signaling pathway(hsa04919);Focal adhesion(hsa04510);Rap1 signaling pathway(hsa04015);Regulation of actin cytoskeleton(hsa04810);Viral carcinogenesis(hsa05203);Proteoglycans in cancer(hsa05205);Herpes simplex virus 1 infection(hsa05168);Tuberculosis(hsa05152);Human cytomegalovirus infection(hsa05163);Shigellosis(hsa05131);Chemical carcinogenesis - …		cDNA FLJ77256, highly similar to Homo sapiens SH3-domain binding protein 4 (SH3BP4), mRNA OS=Homo sapiens OX=9606 PE=2 SV=1	S131.0;S296.0;S271.0;S246.0
A8K6V7	1	0.0	GO:0010494;GO:0051260;GO:0005634;GO:0034063;GO:0002376;GO:0003723;GO:0062029;GO:0005829	BP:immune system process(GO:0002376);BP:biological regulation(GO:0065007);CC:cellular anatomical entity(GO:0110165);BP:cellular process(GO:0009987);MF:binding(GO:0005488)	hsa:3184;hsa:3182;hsa:3181;hsa:10146;hsa:26528;hsa:144983;hsa:8683;hsa:642659;hsa:9987;hsa:9908;hsa:220988;hsa:3178	Spliceosome(hsa03040);Herpes simplex virus 1 infection(hsa05168);mRNA surveillance pathway(hsa03015);Amyotrophic lateral sclerosis(hsa05014)		cDNA FLJ76053, highly similar to Homo sapiens Ras-GTPase activating protein SH3 domain-binding protein 2 (G3BP2), transcript variant 3, mRNA OS=Homo sapiens OX=9606 PE=2 SV=1	T227.0
A8K7S0	1	0.0	GO:0005634;GO:0005654;GO:0003723;GO:0008380;GO:0005681;GO:0006397	BP:metabolic process(GO:0008152);CC:protein-containing complex(GO:0032991);CC:cellular anatomical entity(GO:0110165);BP:cellular process(GO:0009987);MF:binding(GO:0005488)	hsa:10291;hsa:10147;hsa:10523;hsa:10181;hsa:57794	Spliceosome(hsa03040)		cDNA FLJ75478, highly similar to Homo sapiens splicing factor 4 (SF4), transcript variant a, mRNA OS=Homo sapiens OX=9606 PE=2 SV=1	S485.0
A8K8B9	1	0.0	GO:0018107;GO:0018105;GO:0001843;GO:0006611;GO:0034605;GO:0050804;GO:0031594;GO:2000810;GO:0001669;GO:0034237;GO:0044853;GO:0048240;GO:0004691;GO:0016607;GO:0071374;GO:0001707;GO:0005813;GO:0005634;GO:0000287;GO:0045667;GO:0005739;GO:0046777;GO:0070417;GO:1901621;GO:0004712;GO:0071333;GO:0048471;GO:0004679;GO:0005524;GO:0006468;GO:0061136;GO:0030145;GO:0019901;GO:1990044;GO:0070613;GO:0019904;GO:…	BP:biological regulation(GO:0065007);BP:metabolic process(GO:0008152);CC:protein-containing complex(GO:0032991);CC:cellular anatomical entity(GO:0110165);BP:reproductive process(GO:0022414);BP:cellular process(GO:0009987);BP:developmental process(GO:0032502);BP:localization(GO:0051179);MF:binding(GO:0005488);MF:catalytic activity(GO:0003824);BP:response to stimulus(GO:0050896)	hsa:5586;hsa:5581;hsa:10000;hsa:5583;hsa:5579;hsa:5578;hsa:8986;hsa:119069136;hsa:6446;hsa:10110;hsa:23012;hsa:5593;hsa:5592;hsa:6198;hsa:6199;hsa:6196;hsa:6197;hsa:23678;hsa:29941;hsa:207;hsa:5566;hsa:5567;hsa:5613;hsa:5568;hsa:100533105	Endocrine and other factor-regulated calcium reabsorption(hsa04961);Calcium signaling pathway(hsa04020);Chronic myeloid leukemia(hsa05220);GnRH signaling pathway(hsa04912);Adrenergic signaling in cardiomyocytes(hsa04261);Acute myeloid leukemia(hsa05221);Taste transduction(hsa04742);Thyroid hormone signaling pathway(hsa04919);NOD-like receptor signaling pathway(hsa04621);Platinum drug resistance(h…		cAMP-dependent protein kinase OS=Homo sapiens OX=9606 PE=2 SV=1	S331.0;T190.0
A8K8G0	3	0.0	GO:0034504;GO:0000122;GO:0001227;GO:0005615;GO:0017053;GO:0001222;GO:0003714;GO:0005654;GO:0043524;GO:0045944;GO:0000978;GO:0098761	BP:biological regulation(GO:0065007);CC:protein-containing complex(GO:0032991);MF:transcription regulator activity(GO:0140110);CC:cellular anatomical entity(GO:0110165);BP:cellular process(GO:0009987);BP:localization(GO:0051179);MF:binding(GO:0005488);BP:response to stimulus(GO:0050896)	hsa:3068;hsa:11168;hsa:154150;hsa:84717;hsa:50810	Viral life cycle - HIV-1(hsa03250)		cDNA FLJ75113 OS=Homo sapiens OX=9606 PE=2 SV=1	S133.0;S100.0;S101.0
A8K8N5	1	0.0	GO:0019897;GO:0007032;GO:0031647;GO:0090263;GO:0005829;GO:0071108;GO:0030496;GO:0000281;GO:0005769;GO:0006511;GO:0032880;GO:0016579;GO:0004843;GO:0110165;GO:0070536	BP:biological regulation(GO:0065007);BP:metabolic process(GO:0008152);CC:cellular anatomical entity(GO:0110165);BP:cellular process(GO:0009987);MF:catalytic activity(GO:0003824)	hsa:124739;hsa:158880;hsa:25862;hsa:10868;hsa:10869;hsa:8237;hsa:57478;hsa:84101;hsa:84669;hsa:9958;hsa:9098;hsa:9099;hsa:100287441;hsa:100287205;hsa:27005;hsa:64854;hsa:373509;hsa:728386;hsa:219333;hsa:23032;hsa:23326;hsa:7375;hsa:389856;hsa:9101;hsa:9960	Cushing syndrome(hsa04934);Endocytosis(hsa04144);Mitophagy - animal(hsa04137);Necroptosis(hsa04217)		cDNA FLJ76940, highly similar to Homo sapiens ubiquitin specific peptidase 8 (USP8), mRNA OS=Homo sapiens OX=9606 PE=2 SV=1	S718.0;S452.0
A8K8N7	1	6.62828373736856	GO:0097294;GO:0044208;GO:0070062;GO:0004642;GO:0006541;GO:0016740;GO:0006177;GO:0009410;GO:0006189;GO:0009168;GO:0046872;GO:0005829;GO:0005524;GO:0097065	BP:metabolic process(GO:0008152);CC:cellular anatomical entity(GO:0110165);BP:cellular process(GO:0009987);BP:developmental process(GO:0032502);MF:binding(GO:0005488);MF:catalytic activity(GO:0003824);BP:response to stimulus(GO:0050896)	hsa:5198	Purine metabolism(hsa00230);Metabolic pathways(hsa01100)	COG0046;COG0047	phosphoribosylformylglycinamidine synthase OS=Homo sapiens OX=9606 GN=PFAS PE=2 SV=1	S569.0
A8K940	5	0.0	GO:0031114;GO:0016358;GO:0030425;GO:0048487;GO:0000226;GO:0045202;GO:0003677;GO:0005874;GO:0005875;GO:1990498;GO:0003779;GO:0005730;GO:0005813;GO:0005654;GO:0048471;GO:0043025;GO:0034454;GO:0008017;GO:0006915;GO:0051015;GO:0007052;GO:0007409;GO:0051310;GO:0042995;GO:0001578;GO:0005829;GO:0048812	BP:biological regulation(GO:0065007);CC:protein-containing complex(GO:0032991);CC:cellular anatomical entity(GO:0110165);BP:cellular process(GO:0009987);BP:developmental process(GO:0032502);BP:localization(GO:0051179);MF:binding(GO:0005488)	hsa:4130;hsa:4131;hsa:55201	Viral life cycle - HIV-1(hsa03250)		cDNA FLJ77630, highly similar to Homo sapiens BPY2 interacting protein 1, mRNA OS=Homo sapiens OX=9606 PE=1 SV=1	S640.0;S759.0;S729.0;S731.0;S741.0;S655.0;S657.0;T638.0
A8K964	4	-16.61	GO:0016607;GO:0035145;GO:0071013;GO:0030057;GO:0003677;GO:0008380;GO:0005681;GO:0006397	BP:metabolic process(GO:0008152);CC:protein-containing complex(GO:0032991);CC:cellular anatomical entity(GO:0110165);BP:cellular process(GO:0009987);MF:binding(GO:0005488)	hsa:5411	mRNA surveillance pathway(hsa03015);Nucleocytoplasmic transport(hsa03013)		Pinin OS=Homo sapiens OX=9606 PE=2 SV=1	S347.0;S381.0;S100.0;S443.0
A8KA83	1	6.62828373736856	GO:0070972;GO:0005783;GO:0016021;GO:0031175;GO:0031965;GO:0005789;GO:0005886;GO:0008219;GO:0005923	CC:cellular anatomical entity(GO:0110165);BP:cellular process(GO:0009987);BP:localization(GO:0051179)	hsa:9217;hsa:9218;hsa:158747	Cholesterol metabolism(hsa04979);Pathways of neurodegeneration - multiple diseases(hsa05022);Amyotrophic lateral sclerosis(hsa05014)	COG5066	Epididymis secretory sperm binding protein OS=Homo sapiens OX=9606 PE=2 SV=1	S157.0;S159.0;S207.0
A8KAE0	1	0.0	GO:0000278;GO:0006281;GO:0005634;GO:0005654;GO:0043596;GO:0006261;GO:0003677;GO:0003682	BP:metabolic process(GO:0008152);CC:cellular anatomical entity(GO:0110165);BP:cellular process(GO:0009987);MF:binding(GO:0005488);BP:response to stimulus(GO:0050896)	hsa:54806;hsa:317;hsa:11169;hsa:55054;hsa:6907;hsa:84321;hsa:29888	NOD-like receptor signaling pathway(hsa04621);Platinum drug resistance(hsa01524);Pathways in cancer(hsa05200);Spliceosome(hsa03040);Herpes simplex virus 1 infection(hsa05168);Tuberculosis(hsa05152);Small cell lung cancer(hsa05222);Parkinson disease(hsa05012);Shigellosis(hsa05131);Lipid and atherosclerosis(hsa05417);Hepatitis C(hsa05160);Pathways of neurodegeneration - multiple diseases(hsa05022);…		cDNA FLJ78476, highly similar to Homo sapiens WD repeat and HMG-box DNA binding protein 1 (WDHD1), transcript variant 1, mRNA OS=Homo sapiens OX=9606 PE=2 SV=1	S868.0
A8KAQ5	1	0.0	GO:0016607;GO:0030619;GO:0005634;GO:0000398;GO:0005685;GO:0048026;GO:0005681	BP:biological regulation(GO:0065007);BP:metabolic process(GO:0008152);CC:protein-containing complex(GO:0032991);CC:cellular anatomical entity(GO:0110165);BP:cellular process(GO:0009987);MF:binding(GO:0005488)	hsa:55544;hsa:11066;hsa:6428;hsa:135295;hsa:6625;hsa:139804;hsa:6434;hsa:6431;hsa:10772;hsa:6432;hsa:9904;hsa:144983;hsa:29896;hsa:1478;hsa:51634;hsa:642659;hsa:221662;hsa:22916;hsa:23283;hsa:3178	Spliceosome(hsa03040);Herpes simplex virus 1 infection(hsa05168);Alcoholic liver disease(hsa04936);mRNA surveillance pathway(hsa03015);Nucleocytoplasmic transport(hsa03013);Amyotrophic lateral sclerosis(hsa05014)	COG0724	U1 small nuclear ribonucleoprotein 70 kDa OS=Homo sapiens OX=9606 PE=2 SV=1	S226.0
A8MUM1	1	0.0	GO:0005794;GO:0000938;GO:0005802;GO:0050796;GO:0016567;GO:2001137;GO:0032456;GO:1905281;GO:1990745	BP:biological regulation(GO:0065007);BP:metabolic process(GO:0008152);CC:protein-containing complex(GO:0032991);CC:cellular anatomical entity(GO:0110165);BP:cellular process(GO:0009987);BP:localization(GO:0051179)	hsa:92715;hsa:348995;hsa:84219;hsa:7260;hsa:1161	Ubiquitin mediated proteolysis(hsa04120);Nucleotide excision repair(hsa03420);Nucleocytoplasmic transport(hsa03013);mTOR signaling pathway(hsa04150);Amyotrophic lateral sclerosis(hsa05014)		EARP and GARP complex-interacting protein 1 OS=Homo sapiens OX=9606 GN=EIPR1 PE=1 SV=2	S347.0
A8MXP9	1	0.0	GO:0005634;GO:0003723;GO:0008270	CC:cellular anatomical entity(GO:0110165);MF:binding(GO:0005488)	hsa:282996;hsa:27332;hsa:5725;hsa:9782;hsa:25792;hsa:58155	Amyotrophic lateral sclerosis(hsa05014)		Matrin 3 OS=Homo sapiens OX=9606 GN=MATR3 PE=1 SV=1	S188.0;S206.0;S722.0
A9NIU4	1	-16.61	GO:0005737;GO:0006468;GO:0016604;GO:0005829;GO:0016020;GO:0005085;GO:0043229;GO:0004674;GO:0008307;GO:0005886;GO:0007155;GO:0005524	BP:metabolic process(GO:0008152);CC:cellular anatomical entity(GO:0110165);MF:structural molecule activity(GO:0005198);BP:cellular process(GO:0009987);MF:molecular function regulator activity(GO:0098772);MF:binding(GO:0005488);MF:catalytic activity(GO:0003824)	hsa:10290;hsa:23604;hsa:57118;hsa:139728;hsa:5681;hsa:4638;hsa:85366;hsa:1612;hsa:1613;hsa:7204;hsa:8536;hsa:57172;hsa:9263;hsa:9262;hsa:27148;hsa:25989;hsa:85481;hsa:5261;hsa:5260;hsa:8997;hsa:814;hsa:340156;hsa:7273;hsa:84033;hsa:91807	Calcium signaling pathway(hsa04020);Pathways in cancer(hsa05200);Vascular smooth muscle contraction(hsa04270);Focal adhesion(hsa04510);Glioma(hsa05214);Regulation of actin cytoskeleton(hsa04810);Hypertrophic cardiomyopathy(hsa05410);Dilated cardiomyopathy(hsa05414);Platelet activation(hsa04611);Apelin signaling pathway(hsa04371);Bladder cancer(hsa05219);Insulin signaling pathway(hsa04910);Choline…		Obscurin isoform B (Fragment) OS=Homo sapiens OX=9606 GN=OBSCN PE=2 SV=1	S154.0
A9UEZ6	2	-16.61	GO:0045907;GO:0006909;GO:0005783;GO:0034446;GO:0030426;GO:0030425;GO:0051281;GO:0030509;GO:0072359;GO:0031113;GO:0043525;GO:2001020;GO:0051894;GO:0051496;GO:0004715;GO:0032729;GO:0043124;GO:0046875;GO:0043123;GO:2000096;GO:2000251;GO:0005096;GO:1904531;GO:0046632;GO:0019901;GO:0048536;GO:0007173;GO:0019904;GO:0030041;GO:0030516;GO:0030514;GO:0048471;GO:0045580;GO:1900275;GO:1900272;GO:0050731;GO:…	BP:immune system process(GO:0002376);BP:biological regulation(GO:0065007);BP:metabolic process(GO:0008152);CC:protein-containing complex(GO:0032991);CC:cellular anatomical entity(GO:0110165);BP:cellular process(GO:0009987);BP:developmental process(GO:0032502);BP:multicellular organismal process(GO:0032501);MF:molecular function regulator activity(GO:0098772);BP:localization(GO:0051179);BP:signali…	hsa:640;hsa:7294;hsa:2534;hsa:660;hsa:6725;hsa:3932;hsa:6850;hsa:1445;hsa:4067;hsa:27;hsa:4145;hsa:25;hsa:613;hsa:3702;hsa:2444;hsa:6714;hsa:7525;hsa:695;hsa:7535;hsa:2242;hsa:2241;hsa:5753;hsa:7006;hsa:2268;hsa:3055	Chronic myeloid leukemia(hsa05220);GnRH signaling pathway(hsa04912);Thyroid hormone signaling pathway(hsa04919);Pathways in cancer(hsa05200);Focal adhesion(hsa04510);Rap1 signaling pathway(hsa04015);Regulation of actin cytoskeleton(hsa04810);Fc epsilon RI signaling pathway(hsa04664);Sphingolipid signaling pathway(hsa04071);Viral carcinogenesis(hsa05203);Proteoglycans in cancer(hsa05205);Ras signa…	COG0515	non-specific protein-tyrosine kinase OS=Homo sapiens OX=9606 GN=BCR/ABL fusion PE=2 SV=1	S122.0;S459.0;S1420.0;S1072.0
A9Z1X7	12	-13.335148787894319	GO:0016607;GO:0071013;GO:0006397	BP:metabolic process(GO:0008152);CC:protein-containing complex(GO:0032991);CC:cellular anatomical entity(GO:0110165);BP:cellular process(GO:0009987)	hsa:10250	mRNA surveillance pathway(hsa03015);Nucleocytoplasmic transport(hsa03013)		Serine and arginine repetitive matrix 1 OS=Homo sapiens OX=9606 GN=SRRM1 PE=1 SV=	S397.0;S883.0;S778.0;S784.0;S790.0;S458.0;S460.0;S445.0;S384.0;S386.0;S388.0;S722.0;S569.0;S571.0;S606.0;S260.0;T855.0;T220.0;T401.0;T881.0
B0FLL2	2	6.62828373736856	GO:0019901;GO:0005654;GO:0004331;GO:0003873;GO:0006000;GO:0006096;GO:0005524;GO:0006003	BP:metabolic process(GO:0008152);CC:cellular anatomical entity(GO:0110165);BP:cellular process(GO:0009987);MF:binding(GO:0005488);MF:catalytic activity(GO:0003824)	hsa:5210;hsa:5209;hsa:5208;hsa:5207	Thyroid hormone signaling pathway(hsa04919);HIF-1 signaling pathway(hsa04066);AMPK signaling pathway(hsa04152);Fructose and mannose metabolism(hsa00051);Metabolic pathways(hsa01100);Glucagon signaling pathway(hsa04922)	COG0406	6-phosphofructo-2-kinase/fructose-2, 6-bisphosphatase 2 transcript variant 3 OS=Homo sapiens OX=9606 GN=PFKFB2 PE=2 SV=1	S450.0;S460.0
B0QY16	1	0.0			hsa:23313			KIAA0930 (Fragment) OS=Homo sapiens OX=9606 GN=KIAA0930 PE=1 SV=	S209.0;S189.0;S191.0
B1AKL4	1	6.62828373736856	GO:0036464	CC:cellular anatomical entity(GO:0110165)	hsa:56478			Eukaryotic translation initiation factor 4E nuclear import factor 1 OS=Homo sapiens OX=9606 GN=EIF4ENIF1 PE=1 SV=	S540.0;S563.0
B1ALB4	1	-16.61	GO:0000184	BP:biological regulation(GO:0065007);BP:metabolic process(GO:0008152);BP:cellular process(GO:0009987)	hsa:9887;hsa:23293	mRNA surveillance pathway(hsa03015)		SMG7 nonsense mediated mRNA decay factor (Fragment) OS=Homo sapiens OX=9606 GN=SMG7 PE=1 SV=8	S693.0
B1AVT0	1	0.0	GO:0006468;GO:0016604;GO:0005654;GO:0004674;GO:0004672;GO:0005524	BP:metabolic process(GO:0008152);CC:cellular anatomical entity(GO:0110165);BP:cellular process(GO:0009987);MF:binding(GO:0005488);MF:catalytic activity(GO:0003824)	hsa:8798;hsa:1198;hsa:1196;hsa:1195;hsa:1018;hsa:204851;hsa:1017;hsa:8814;hsa:4117;hsa:22858;hsa:5603;hsa:9149;hsa:8899;hsa:6300;hsa:1859;hsa:10114;hsa:57396;hsa:28996;hsa:147746;hsa:1432;hsa:1021;hsa:6792;hsa:5891;hsa:8444;hsa:8445	Chronic myeloid leukemia(hsa05220);GnRH signaling pathway(hsa04912);Adrenergic signaling in cardiomyocytes(hsa04261);NOD-like receptor signaling pathway(hsa04621);IL-17 signaling pathway(hsa04657);RIG-I-like receptor signaling pathway(hsa04622);Pathways in cancer(hsa05200);Cushing syndrome(hsa04934);Glioma(hsa05214);Pancreatic cancer(hsa05212);Rap1 signaling pathway(hsa04015);Fc epsilon RI signal…		CDC like kinase 2 OS=Homo sapiens OX=9606 GN=CLK2 PE=1 SV=	S140.0
B2R687	2	-9.98171626263144	GO:0016021;GO:0016328;GO:0005923;GO:0005886	CC:cellular anatomical entity(GO:0110165)	hsa:9069;hsa:9073	Leukocyte transendothelial migration(hsa04670);Hepatitis C(hsa05160);Pathogenic Escherichia coli infection(hsa05130);Cell adhesion molecules(hsa04514);Tight junction(hsa04530)		cDNA, FLJ92839, highly similar to Homo sapiens claudin 12 (CLDN12), mRNA OS=Homo sapiens OX=9606 PE=2 SV=1	S228.0;S231.0
B2R6A3	1	0.0	GO:0032415;GO:0045199;GO:0097225;GO:0015629;GO:0060088;GO:0045930;GO:0005576;GO:0034635;GO:0030033;GO:0032416;GO:0030036;GO:0031698;GO:0030175;GO:0005902;GO:0071944;GO:0050780;GO:0045159;GO:0015185;GO:0034767;GO:0030643;GO:0150104;GO:0060158;GO:0090660;GO:0005737;GO:0051939;GO:0001726;GO:0031799;GO:0070062;GO:0098739;GO:0016020;GO:0003096;GO:0051898;GO:0007605;GO:0007009;GO:0016055;GO:0065003;GO:…	BP:biological regulation(GO:0065007);CC:protein-containing complex(GO:0032991);CC:cellular anatomical entity(GO:0110165);MF:molecular adaptor activity(GO:0060090);BP:cellular process(GO:0009987);MF:transporter activity(GO:0005215);BP:developmental process(GO:0032502);BP:multicellular organismal process(GO:0032501);MF:molecular function regulator activity(GO:0098772);BP:localization(GO:0051179);MF…	hsa:8777;hsa:25861;hsa:260425;hsa:50944;hsa:79955;hsa:1742;hsa:5783;hsa:1740;hsa:81609;hsa:5174;hsa:9223;hsa:57636;hsa:22941;hsa:79849;hsa:9368;hsa:64130;hsa:1739;hsa:8825;hsa:9826;hsa:6002;hsa:55327;hsa:56288;hsa:23513;hsa:9231;hsa:9351	Pathways in cancer(hsa05200);Vascular smooth muscle contraction(hsa04270);Rap1 signaling pathway(hsa04015);Human papillomavirus infection(hsa05165);Viral carcinogenesis(hsa05203);Parathyroid hormone synthesis, secretion and action(hsa04928);Human cytomegalovirus infection(hsa05163);Human T-cell leukemia virus 1 infection(hsa05166);Chemokine signaling pathway(hsa04062);Cocaine addiction(hsa05030);…		Na(+)/H(+) exchange regulatory cofactor NHE-RF OS=Homo sapiens OX=9606 PE=2 SV=1	S280.0;S269.0;S162.0;S290.0
B2R6S4	1	0.0	GO:0030838;GO:0006417;GO:0005829;GO:0005783	BP:biological regulation(GO:0065007);CC:cellular anatomical entity(GO:0110165);BP:cellular process(GO:0009987)	hsa:30011;hsa:2885;hsa:27071;hsa:400581;hsa:3932;hsa:9402;hsa:10750;hsa:50618;hsa:27;hsa:25;hsa:152503;hsa:9873;hsa:2444;hsa:8470;hsa:2534;hsa:4690;hsa:6714;hsa:695;hsa:1445;hsa:7525;hsa:5781;hsa:6453;hsa:8440;hsa:90525;hsa:3055	Chronic myeloid leukemia(hsa05220);GnRH signaling pathway(hsa04912);Acute myeloid leukemia(hsa05221);Thyroid hormone signaling pathway(hsa04919);Pathways in cancer(hsa05200);Focal adhesion(hsa04510);Glioma(hsa05214);Rap1 signaling pathway(hsa04015);Regulation of actin cytoskeleton(hsa04810);Fc epsilon RI signaling pathway(hsa04664);Sphingolipid signaling pathway(hsa04071);Human papillomavirus inf…		Cytoplasmic protein OS=Homo sapiens OX=9606 PE=2 SV=1	S85.0;S91.0
B2R7X3	1	0.0	GO:0005634;GO:0006335;GO:0005654;GO:0000785;GO:0033186;GO:0006334	CC:protein-containing complex(GO:0032991);CC:cellular anatomical entity(GO:0110165);BP:cellular process(GO:0009987)	hsa:8208;hsa:991;hsa:59345;hsa:6907;hsa:80232;hsa:79718;hsa:2783;hsa:2782;hsa:54521;hsa:7290;hsa:2784;hsa:9948;hsa:90665;hsa:57599;hsa:8480;hsa:100529144;hsa:10681;hsa:79585;hsa:51343	Taste transduction(hsa04742);Pathways in cancer(hsa05200);Ubiquitin mediated proteolysis(hsa04120);Viral carcinogenesis(hsa05203);Serotonergic synapse(hsa04726);Ras signaling pathway(hsa04014);Human cytomegalovirus infection(hsa05163);Human T-cell leukemia virus 1 infection(hsa05166);Chemokine signaling pathway(hsa04062);Apelin signaling pathway(hsa04371);Oocyte meiosis(hsa04114);Progesterone-med…		cDNA, FLJ93645, highly similar to Homo sapiens chromatin assembly factor 1, subunit B (p60) (CHAF1B),mRNA OS=Homo sapiens OX=9606 PE=2 SV=1	S410.0
B2R9S4	1	-16.61	GO:0042470;GO:0001726;GO:0030027;GO:0005634;GO:0051016;GO:0051015;GO:0051014;GO:0008154	BP:biological regulation(GO:0065007);CC:cellular anatomical entity(GO:0110165);BP:cellular process(GO:0009987);MF:binding(GO:0005488)	hsa:2934;hsa:822;hsa:85477;hsa:2314;hsa:10677;hsa:50853;hsa:7429	Regulation of actin cytoskeleton(hsa04810);Viral carcinogenesis(hsa05203);Fc gamma R-mediated phagocytosis(hsa04666)		cDNA, FLJ94534, highly similar to Homo sapiens capping protein (actin filament), gelsolin-like(CAPG), mRNA OS=Homo sapiens OX=9606 PE=2 SV=1	S337.0
B2R9W9	1	0.0	GO:0042127;GO:2000270;GO:0006338;GO:0005634;GO:0044346;GO:0008360;GO:0007155;GO:0000812;GO:0000776	BP:biological regulation(GO:0065007);CC:protein-containing complex(GO:0032991);CC:cellular anatomical entity(GO:0110165);BP:cellular process(GO:0009987)	hsa:10428			Craniofacial development protein 1 OS=Homo sapiens OX=9606 PE=2 SV=1	S250.0
B2R9Y2	1	0.0	GO:0016607;GO:1990904;GO:0001701;GO:0000381;GO:0003729	BP:biological regulation(GO:0065007);CC:protein-containing complex(GO:0032991);CC:cellular anatomical entity(GO:0110165);BP:developmental process(GO:0032502);BP:multicellular organismal process(GO:0032501);MF:binding(GO:0005488)	hsa:84081			Nuclear speckle splicing regulatory protein 1 OS=Homo sapiens OX=9606 PE=2 SV=1	S33.0
B2RAF3	1	6.62828373736856	GO:0005794;GO:0006890;GO:0017119;GO:0008285;GO:0005634;GO:0000139;GO:0015031;GO:0032580;GO:0016021;GO:0042802	BP:biological regulation(GO:0065007);CC:protein-containing complex(GO:0032991);CC:cellular anatomical entity(GO:0110165);BP:cellular process(GO:0009987);BP:localization(GO:0051179);MF:binding(GO:0005488)	hsa:11070			cDNA, FLJ94877, highly similar to Homo sapiens placental protein 6 (PL6), mRNA OS=Homo sapiens OX=9606 PE=2 SV=1	T329.0
B2RAH2	2	6.62828373736856	GO:0010613;GO:0005783;GO:0098719;GO:0048306;GO:1902600;GO:0030307;GO:0071260;GO:0070886;GO:0005789;GO:0014704;GO:0032869;GO:0035794;GO:0030346;GO:0005546;GO:0030011;GO:0090533;GO:0005925;GO:0051453;GO:0005737;GO:0043065;GO:0048863;GO:0070062;GO:0086003;GO:0070997;GO:0006885;GO:0016021;GO:0051492;GO:0005739;GO:0006883;GO:0005654;GO:0030027;GO:0043066;GO:0051930;GO:0071456;GO:0071805;GO:0048471;GO:…	BP:biological regulation(GO:0065007);CC:protein-containing complex(GO:0032991);CC:cellular anatomical entity(GO:0110165);MF:molecular adaptor activity(GO:0060090);BP:cellular process(GO:0009987);MF:transporter activity(GO:0005215);BP:developmental process(GO:0032502);BP:multicellular organismal process(GO:0032501);BP:localization(GO:0051179);BP:signaling(GO:0023052);MF:binding(GO:0005488);BP:resp…	hsa:389015;hsa:285195;hsa:84679;hsa:23315;hsa:6549;hsa:6548;hsa:10479;hsa:6553;hsa:6550	Adrenergic signaling in cardiomyocytes(hsa04261);Thyroid hormone signaling pathway(hsa04919);Regulation of actin cytoskeleton(hsa04810);Proteoglycans in cancer(hsa05205);Apelin signaling pathway(hsa04371);Salivary secretion(hsa04970);Proximal tubule bicarbonate reclamation(hsa04964);Protein digestion and absorption(hsa04974);Bile secretion(hsa04976);Cardiac muscle contraction(hsa04260);Gastric ac…	COG0025	Sodium/hydrogen exchanger OS=Homo sapiens OX=9606 PE=2 SV=1	S796.0;S624.0;S599.0;S602.0;S605.0;S785.0;T603.0
B2RBH6	1	-16.61	GO:0000308;GO:0000086;GO:0000079;GO:0019901;GO:0016538;GO:0010508;GO:0045737;GO:0005886;GO:0005634;GO:0060828	BP:biological regulation(GO:0065007);CC:protein-containing complex(GO:0032991);CC:cellular anatomical entity(GO:0110165);BP:cellular process(GO:0009987);MF:molecular function regulator activity(GO:0098772);MF:binding(GO:0005488)	hsa:414189;hsa:219771;hsa:151195;hsa:119016;hsa:642517;hsa:729092;hsa:102724485	Endocytosis(hsa04144)		cDNA, FLJ95513, highly similar to Homo sapiens cyclin fold protein 1 (CFP1), mRNA OS=Homo sapiens OX=9606 PE=2 SV=1	S21.0;S25.0;S83.0
B2RBI2	1	0.0	GO:0030154;GO:0030426;GO:0030425;GO:0030424;GO:0045202;GO:0032869;GO:0071902;GO:0038203;GO:0005737;GO:0043204;GO:0005634;GO:0036120;GO:0005654;GO:0045600;GO:0048471;GO:0005794;GO:0070161;GO:0045211;GO:0048172;GO:1990314;GO:0031234;GO:0070062;GO:0071364;GO:0042734;GO:0005829	BP:biological regulation(GO:0065007);CC:cellular anatomical entity(GO:0110165);BP:cellular process(GO:0009987);BP:developmental process(GO:0032502);BP:response to stimulus(GO:0050896)	hsa:94056			cDNA, FLJ95525, highly similar to Homo sapiens synapse associated protein 1, SAP47 homolog (Drosophila) (SYAP1), mRNA OS=Homo sapiens OX=9606 PE=2 SV=1	T248.0
B2RCD8	1	0.0	GO:0000122;GO:0005634;GO:0003714;GO:0005654;GO:0006357;GO:0046872;GO:0061630;GO:0000209	BP:biological regulation(GO:0065007);BP:metabolic process(GO:0008152);MF:transcription regulator activity(GO:0140110);CC:cellular anatomical entity(GO:0110165);MF:binding(GO:0005488);MF:catalytic activity(GO:0003824)	hsa:64207;hsa:359948;hsa:26145			cDNA, FLJ96012, highly similar to Homo sapiens interferon regulatory factor 2 binding protein 1 (IRF2BP1), mRNA OS=Homo sapiens OX=9606 PE=2 SV=1	S436.0
B2RCY5	1	6.62828373736856	GO:1905765;GO:1903518;GO:0019899;GO:0021766;GO:1904877;GO:0000785;GO:1990599;GO:0001666;GO:0032356;GO:0006303;GO:0005730;GO:0005634;GO:0005654;GO:0006284;GO:0050882;GO:0000781;GO:0010836;GO:0061819;GO:0010033;GO:0021587;GO:0000012;GO:0009410;GO:0033194;GO:0070522;GO:1990414;GO:0003684	BP:biological regulation(GO:0065007);BP:metabolic process(GO:0008152);CC:protein-containing complex(GO:0032991);CC:cellular anatomical entity(GO:0110165);BP:cellular process(GO:0009987);BP:developmental process(GO:0032502);BP:multicellular organismal process(GO:0032501);MF:binding(GO:0005488);MF:catalytic activity(GO:0003824);BP:response to stimulus(GO:0050896)	hsa:7515;hsa:100133315	Base excision repair(hsa03410)		cDNA, FLJ96373, highly similar to Homo sapiens X-ray repair complementing defective repair in Chinese hamster cells 1 (XRCC1), mRNA OS=Homo sapiens OX=9606 PE=2 SV=1	S266.0;S447.0;T257.0;T453.0
B2RNR6	1	6.62828373736856	GO:0005737;GO:0005634;GO:0003727;GO:0003725;GO:0008270;GO:0003676;GO:0003677;GO:0005694;GO:0003723	CC:cellular anatomical entity(GO:0110165);MF:binding(GO:0005488)	hsa:55342;hsa:51663;hsa:3609;hsa:3608;hsa:23217;hsa:79698			Zinc finger RNA binding protein OS=Homo sapiens OX=9606 GN=ZFR PE=2 SV=1	S1054.0
B2RNT9	1	0.0	GO:0042826;GO:0042802	MF:binding(GO:0005488)	hsa:54887;hsa:23074;hsa:157680			UHRF1BP1 protein OS=Homo sapiens OX=9606 GN=UHRF1BP1 PE=2 SV=1	S755.0
B2RTX8	2	13.25656747473712	GO:0045875;GO:0072686;GO:0045171;GO:0000278;GO:0048146;GO:0005829;GO:0060623;GO:0009636;GO:0071168;GO:0005654;GO:0008156;GO:0071922;GO:0000785;GO:0051983;GO:0000795;GO:0035562;GO:0007063	BP:biological regulation(GO:0065007);CC:cellular anatomical entity(GO:0110165);BP:cellular process(GO:0009987);BP:localization(GO:0051179);BP:response to stimulus(GO:0050896)	hsa:23063			WAPAL protein OS=Homo sapiens OX=9606 GN=WAPAL PE=2 SV=1	S221.0;S226.0;S77.0
B2ZZ87	1	0.0	GO:0046404;GO:0004519;GO:0005829;GO:0043130;GO:0005524	CC:cellular anatomical entity(GO:0110165);MF:binding(GO:0005488);MF:catalytic activity(GO:0003824)	hsa:55728;hsa:90634;hsa:1267;hsa:10443			Nedd4 binding protein 2 OS=Homo sapiens OX=9606 GN=N4BP2 PE=2 SV=1	T1130.0
B3KN05	1	6.62828373736856	GO:0034379;GO:0005794;GO:0005778;GO:0005783;GO:0051047;GO:0016021;GO:0005811;GO:0004467;GO:0047676;GO:0005789;GO:0019901;GO:0005741;GO:0044539;GO:0019904;GO:0042998;GO:0001676;GO:0048471;GO:2001247;GO:0031956;GO:0005524	BP:biological regulation(GO:0065007);BP:metabolic process(GO:0008152);CC:cellular anatomical entity(GO:0110165);MF:ATP-dependent activity(GO:0140657);BP:cellular process(GO:0009987);BP:multicellular organismal process(GO:0032501);BP:localization(GO:0051179);MF:binding(GO:0005488);MF:catalytic activity(GO:0003824)	hsa:80221;hsa:197322;hsa:51703;hsa:81616;hsa:23205;hsa:119069140;hsa:23305;hsa:2181;hsa:2180;hsa:2182	Fatty acid metabolism(hsa01212);Fatty acid biosynthesis(hsa00061);Thermogenesis(hsa04714);Metabolic pathways(hsa01100);Fatty acid degradation(hsa00071);Valine, leucine and isoleucine degradation(hsa00280);Adipocytokine signaling pathway(hsa04920);PPAR signaling pathway(hsa03320);Peroxisome(hsa04146);Ferroptosis(hsa04216)	COG1022	cDNA FLJ13129 fis, clone NT2RP3002969, highly similar to Long-chain-fatty-acid--CoA ligase 3 OS=Homo sapiens OX=9606 PE=2 SV=1	S672.0
B3KN83	1	6.62828373736856	GO:0006355;GO:0070176	BP:biological regulation(GO:0065007);CC:protein-containing complex(GO:0032991)	hsa:91750	Cellular senescence(hsa04218)		Protein lin-52 homolog OS=Homo sapiens OX=9606 GN=LIN52 PE=1 SV=1	S3.0;S24.0
B3KN91	1	6.62828373736856	GO:0005737;GO:0030488;GO:0008175;GO:0002128;GO:0008173;GO:0008171;GO:0001510;GO:0002181;GO:0008168;GO:0032259	BP:metabolic process(GO:0008152);CC:cellular anatomical entity(GO:0110165);BP:cellular process(GO:0009987);MF:catalytic activity(GO:0003824)	hsa:23070;hsa:117246;hsa:24140;hsa:29960		COG0293	Putative tRNA (cytidine(32)/guanosine(34)-2'-O)-methyltransferase OS=Homo sapiens OX=9606 GN=FTSJ1 PE=2 SV=	S269.0
B3KND9	2	13.25656747473712	GO:0048471;GO:0005770;GO:0140036;GO:0002091;GO:0005886	BP:biological regulation(GO:0065007);CC:cellular anatomical entity(GO:0110165);MF:binding(GO:0005488)	hsa:124930;hsa:81573;hsa:88455;hsa:338692			cDNA FLJ14407 fis, clone HEMBA1004295, highly similar to Ankyrin repeat domain-containing protein 13D OS=Homo sapiens OX=9606 PE=2 SV=1	S248.0;T252.0
B3KPJ4	1	-16.61	GO:0005654;GO:0035102;GO:0005634;GO:0000792;GO:0007283;GO:0008270;GO:0003677;GO:0042802	CC:protein-containing complex(GO:0032991);CC:cellular anatomical entity(GO:0110165);BP:reproductive process(GO:0022414);BP:developmental process(GO:0032502);MF:binding(GO:0005488)	hsa:148418;hsa:22955;hsa:91133;hsa:51460;hsa:90378;hsa:1912;hsa:1911;hsa:344658;hsa:80012;hsa:6322;hsa:256380;hsa:148398;hsa:57713;hsa:84456;hsa:10389			cDNA FLJ31867 fis, clone NT2RP7001856, highly similar to Polyhomeotic-like protein 2 OS=Homo sapiens OX=9606 PE=1 SV=1	S339.0;T337.0;T225.0
B3KPV5	1	-16.61	GO:0032040;GO:0034457;GO:0005730;GO:0030490;GO:0005654;GO:0000375;GO:0006364;GO:0003723;GO:0005694;GO:0008380;GO:0006396;GO:0005732	BP:metabolic process(GO:0008152);CC:protein-containing complex(GO:0032991);CC:cellular anatomical entity(GO:0110165);BP:cellular process(GO:0009987);MF:binding(GO:0005488)	hsa:10199	Ribosome biogenesis in eukaryotes(hsa03008)	COG5384	cDNA FLJ32300 fis, clone PROST2002227, highly similar to U3 small nucleolar ribonucleoprotein protein MPP10 (Fragment) OS=Homo sapiens OX=9606 PE=2 SV=1	S163.0;S167.0;S171.0
B3KRE0	1	0.0	GO:0003723	MF:binding(GO:0005488)	hsa:27067;hsa:8575;hsa:6895;hsa:6780			cDNA FLJ34086 fis, clone FCBBF3005320, highly similar to Double-stranded RNA-binding protein Staufen homolog 1 OS=Homo sapiens OX=9606 PE=2 SV=1	S66.0
B3KRR4	1	0.0	GO:0000413;GO:0005634;GO:1901407;GO:0005654;GO:0003723;GO:0003755;GO:0005829	BP:biological regulation(GO:0065007);BP:metabolic process(GO:0008152);CC:cellular anatomical entity(GO:0110165);MF:binding(GO:0005488);MF:catalytic activity(GO:0003824)	hsa:11066;hsa:4820;hsa:10105;hsa:107984349;hsa:5903;hsa:6625;hsa:1153;hsa:107985791;hsa:10465;hsa:29896;hsa:5478;hsa:5479;hsa:53938;hsa:105371242;hsa:9360;hsa:10283;hsa:51645;hsa:85313;hsa:6434;hsa:390956;hsa:10450;hsa:23398;hsa:23759;hsa:5481;hsa:5480	Calcium signaling pathway(hsa04020);Spinocerebellar ataxia(hsa05017);Ubiquitin mediated proteolysis(hsa04120);Spliceosome(hsa03040);Parkinson disease(hsa05012);Shigellosis(hsa05131);Chemical carcinogenesis - reactive oxygen species(hsa05208);Diabetic cardiomyopathy(hsa05415);Pathways of neurodegeneration - multiple diseases(hsa05022);Cellular senescence(hsa04218);Viral life cycle - HIV-1(hsa03250…	COG0652	Peptidyl-prolyl cis-trans isomerase OS=Homo sapiens OX=9606 PE=2 SV=1	S178.0
B3KRT9	1	0.0	GO:0006355;GO:0005634	BP:biological regulation(GO:0065007);CC:cellular anatomical entity(GO:0110165)	hsa:79595			cDNA FLJ34915 fis, clone NT2RP7001283, highly similar to Homo sapiens mSin3A-associated protein 130 (SAP130), mRNA OS=Homo sapiens OX=9606 PE=2 SV=1	S80.0
B3KT32	1	0.0	GO:0022604;GO:0007010;GO:0016021;GO:0030036;GO:0003779;GO:0031267	BP:biological regulation(GO:0065007);CC:cellular anatomical entity(GO:0110165);BP:cellular process(GO:0009987);MF:binding(GO:0005488)	hsa:81624;hsa:23002;hsa:29109;hsa:23500;hsa:392862;hsa:80206;hsa:64423;hsa:752;hsa:85462;hsa:1729;hsa:342184;hsa:91010;hsa:114793;hsa:1730	Focal adhesion(hsa04510);Regulation of actin cytoskeleton(hsa04810);Shigellosis(hsa05131);AGE-RAGE signaling pathway in diabetic complications(hsa04933);Salmonella infection(hsa05132);Wnt signaling pathway(hsa04310)		cDNA FLJ37546 fis, clone BRCAN2027364, highly similar to Homo sapiens formin-like 2 (FMNL2), transcript variant 2, mRNA OS=Homo sapiens OX=9606 PE=2 SV=1	S280.0
B3KT42	1	-16.61	GO:0005856;GO:0036089;GO:0040038;GO:0046907;GO:0045010;GO:0048193;GO:0051295;GO:0005829;GO:2000781;GO:0032154;GO:0030036;GO:0003779;GO:0030659;GO:0051639;GO:0070649;GO:0005938;GO:0030041;GO:0015031;GO:0016192	BP:biological regulation(GO:0065007);CC:cellular anatomical entity(GO:0110165);BP:reproductive process(GO:0022414);BP:cellular process(GO:0009987);BP:localization(GO:0051179);MF:binding(GO:0005488)	hsa:56907;hsa:84501			cDNA FLJ37599 fis, clone BRCOC2008993, highly similar to Homo sapiens spire homolog 2 (Drosophila) (SPIRE2), mRNA OS=Homo sapiens OX=9606 PE=2 SV=1	S24.0
B3KTC2	1	-16.61	GO:0035518;GO:0007507;GO:0140261;GO:0000122;GO:0070171;GO:0031072;GO:0003714;GO:0001835;GO:0060021;GO:0005654;GO:0065001;GO:0140297;GO:0000976;GO:0004842;GO:0042476;GO:0000415;GO:0030502;GO:0042826;GO:0051572;GO:0000977	BP:biological regulation(GO:0065007);BP:metabolic process(GO:0008152);CC:protein-containing complex(GO:0032991);MF:transcription regulator activity(GO:0140110);CC:cellular anatomical entity(GO:0110165);BP:developmental process(GO:0032502);BP:multicellular organismal process(GO:0032501);MF:binding(GO:0005488);MF:catalytic activity(GO:0003824)	hsa:63035;hsa:54880			cDNA FLJ38041 fis, clone CTONG2013986, highly similar to BCoR protein OS=Homo sapiens OX=9606 PE=2 SV=1	S368.0;S97.0
B3KTM0	1	0.0	GO:0005829;GO:0005886;GO:0005874;GO:0008017;GO:0030424	CC:cellular anatomical entity(GO:0110165);MF:binding(GO:0005488)	hsa:4133;hsa:4137;hsa:4134	Parkinson disease(hsa05012);MAPK signaling pathway(hsa04010);Pathways of neurodegeneration - multiple diseases(hsa05022);Alzheimer disease(hsa05010)		Microtubule-associated protein OS=Homo sapiens OX=9606 PE=2 SV=1	S220.0;S224.0;S69.0
B3KWG5	1	0.0	GO:0098590;GO:0006468;GO:0043235;GO:0016021;GO:0004714;GO:0004713;GO:0004672;GO:0007169;GO:0005524	BP:biological regulation(GO:0065007);BP:metabolic process(GO:0008152);CC:protein-containing complex(GO:0032991);CC:cellular anatomical entity(GO:0110165);BP:cellular process(GO:0009987);MF:molecular transducer activity(GO:0060089);MF:binding(GO:0005488);MF:catalytic activity(GO:0003824)	hsa:558;hsa:6259;hsa:27;hsa:4145;hsa:25;hsa:5747;hsa:2066;hsa:7301;hsa:2064;hsa:2065;hsa:2044;hsa:10461;hsa:2047;hsa:2185;hsa:2049;hsa:1956;hsa:2042;hsa:4233;hsa:2264;hsa:2050;hsa:2260;hsa:2261;hsa:2263;hsa:4486;hsa:10188	Calcium signaling pathway(hsa04020);Chronic myeloid leukemia(hsa05220);GnRH signaling pathway(hsa04912);Platinum drug resistance(hsa01524);Pathways in cancer(hsa05200);Focal adhesion(hsa04510);Cushing syndrome(hsa04934);Glioma(hsa05214);Pancreatic cancer(hsa05212);Rap1 signaling pathway(hsa04015);Regulation of actin cytoskeleton(hsa04810);Human papillomavirus infection(hsa05165);HIF-1 signaling p…		Erb-b2 receptor tyrosine kinase 3 OS=Homo sapiens OX=9606 GN=ERBB3 PE=1 SV=1	S102.0
B3KXA1	3	0.0			hsa:84662;hsa:148979;hsa:121536;hsa:85416;hsa:2736;hsa:2737;hsa:2735;hsa:7546;hsa:7547;hsa:7545;hsa:169792;hsa:84107	Pathways in cancer(hsa05200);Hedgehog signaling pathway(hsa04340);Basal cell carcinoma(hsa05217);Hippo signaling pathway(hsa04390);Signaling pathways regulating pluripotency of stem cells(hsa04550);cAMP signaling pathway(hsa04024)	COG5048	cDNA FLJ45026 fis, clone BRAWH3017477, highly similar to Mus musculus AE binding protein 2 (Aebp2), transcript variant 1, mRNA OS=Homo sapiens OX=9606 PE=2 SV=	S18.0;S24.0;S140.0;S324.0;S75.0
B3KXP2	1	0.0	GO:0042481	BP:biological regulation(GO:0065007)	hsa:9314;hsa:8462;hsa:11278;hsa:11279;hsa:6668;hsa:100131390;hsa:221833;hsa:6667;hsa:83855;hsa:7071;hsa:80320;hsa:688;hsa:8609;hsa:10365;hsa:136259;hsa:10661;hsa:121340;hsa:28999;hsa:1316;hsa:6671;hsa:6670;hsa:389058;hsa:51621;hsa:51274	Spinocerebellar ataxia(hsa05017);Pathways in cancer(hsa05200);Cushing syndrome(hsa04934);TGF-beta signaling pathway(hsa04350);Parathyroid hormone synthesis, secretion and action(hsa04928);Human cytomegalovirus infection(hsa05163);Diabetic cardiomyopathy(hsa05415);Apelin signaling pathway(hsa04371);Breast cancer(hsa05224);Cortisol synthesis and secretion(hsa04927);Chemical carcinogenesis - recepto…	COG5048	cDNA FLJ45807 fis, clone NT2RI3009480, highly similar to Transcription factor Sp6 OS=Homo sapiens OX=9606 PE=2 SV=1	S20.0
B3KXZ7	1	6.62828373736856	GO:0046983	MF:binding(GO:0005488)	hsa:4286;hsa:6721;hsa:6720	Pathways in cancer(hsa05200);AMPK signaling pathway(hsa04152);Insulin signaling pathway(hsa04910);Melanoma(hsa05218);Non-alcoholic fatty liver disease(hsa04932);Mitophagy - animal(hsa04137);Alcoholic liver disease(hsa04936);Melanogenesis(hsa04916);Transcriptional misregulation in cancer(hsa05202);Osteoclast differentiation(hsa04380);Insulin resistance(hsa04931)		cDNA FLJ46461 fis, clone THYMU3021586, highly similar to Sterol regulatory element-binding protein 1 OS=Homo sapiens OX=9606 PE=2 SV=1	S142.0
B3KY43	1	0.0	GO:0006631;GO:0016310;GO:0007612;GO:0050804;GO:0034236;GO:0035556;GO:0008603;GO:0005737;GO:0070062;GO:0005813;GO:0097338;GO:0048471;GO:0043025;GO:0097332;GO:0045859;GO:2000480;GO:0016301;GO:0019901;GO:0004862;GO:0019904;GO:0005886;GO:0005952;GO:0030552;GO:0031625;GO:0043197;GO:0043198;GO:0005829;GO:0045121;GO:0001932;GO:0097546;GO:0098978	BP:biological regulation(GO:0065007);BP:metabolic process(GO:0008152);CC:protein-containing complex(GO:0032991);CC:cellular anatomical entity(GO:0110165);BP:cellular process(GO:0009987);BP:multicellular organismal process(GO:0032501);MF:molecular function regulator activity(GO:0098772);MF:binding(GO:0005488);MF:catalytic activity(GO:0003824);BP:response to stimulus(GO:0050896)	hsa:5593;hsa:5592;hsa:5573;hsa:5575;hsa:5577;hsa:5576	Vascular smooth muscle contraction(hsa04270);Platelet activation(hsa04611);Thermogenesis(hsa04714);Salivary secretion(hsa04970);Insulin signaling pathway(hsa04910);Regulation of lipolysis in adipocytes(hsa04923);Gap junction(hsa04540);Long-term depression(hsa04730);cGMP-PKG signaling pathway(hsa04022);Circadian entrainment(hsa04713);Renin secretion(hsa04924);Olfactory transduction(hsa04740)	COG0664	cDNA FLJ46798 fis, clone TRACH3031660, highly similar to cAMP-dependent protein kinase type II-beta regulatory subunit OS=Homo sapiens OX=9606 PE=2 SV=1	S101.0
B3KY47	2	0.0	GO:0005856;GO:0007015;GO:0045176;GO:0000902;GO:0007389;GO:0016324;GO:0005874;GO:0005737;GO:0043482;GO:0051015;GO:0030864;GO:0008360;GO:0005912;GO:0001843;GO:0043296;GO:0002064	BP:biological regulation(GO:0065007);CC:cellular anatomical entity(GO:0110165);BP:pigmentation(GO:0043473);BP:cellular process(GO:0009987);BP:developmental process(GO:0032502);BP:multicellular organismal process(GO:0032501);BP:localization(GO:0051179);MF:binding(GO:0005488);BP:response to stimulus(GO:0050896)	hsa:134549;hsa:57477;hsa:357;hsa:57619			cDNA FLJ46841 fis, clone UTERU3000670, highly similar to Homo sapiens shroom (SHRM), mRNA OS=Homo sapiens OX=9606 PE=2 SV=1	S688.0;S691.0;S1219.0;S217.0;S20.0
B4DDK7	1	0.0	GO:0035196;GO:0005829;GO:0007249;GO:0000398;GO:0071005;GO:0005654;GO:0006357;GO:0003723;GO:0005686;GO:1903241;GO:0005634;GO:0005681;GO:0003729	BP:biological regulation(GO:0065007);BP:metabolic process(GO:0008152);CC:protein-containing complex(GO:0032991);CC:cellular anatomical entity(GO:0110165);BP:cellular process(GO:0009987);MF:binding(GO:0005488)	hsa:79753;hsa:283638;hsa:22950;hsa:9859			cDNA FLJ51792, highly similar to Smad nuclear-interacting protein 1 OS=Homo sapiens OX=9606 PE=2 SV=1	S19.0
B4DE48	1	6.62828373736856	GO:0005794;GO:0005829;GO:0006898;GO:0032991;GO:0016192;GO:0035091;GO:0032456;GO:0006886;GO:0003279;GO:0008022;GO:0001822;GO:0030659;GO:0007165;GO:0060976;GO:0035904;GO:0050750;GO:0005769;GO:0010008	BP:biological regulation(GO:0065007);CC:protein-containing complex(GO:0032991);CC:cellular anatomical entity(GO:0110165);BP:cellular process(GO:0009987);BP:developmental process(GO:0032502);BP:localization(GO:0051179);MF:binding(GO:0005488)	hsa:169166;hsa:9784;hsa:81609			Sorting nexin-17 OS=Homo sapiens OX=9606 PE=2 SV=1	S8.0
B4DEP6	1	0.0	GO:0033592;GO:0034057;GO:0005829;GO:0097010;GO:0001731;GO:0043024;GO:0003743	MF:translation regulator activity(GO:0045182);CC:cellular anatomical entity(GO:0110165);BP:cellular process(GO:0009987);MF:binding(GO:0005488)	hsa:7458;hsa:1975;hsa:23029	Proteoglycans in cancer(hsa05205);PI3K-Akt signaling pathway(hsa04151);mTOR signaling pathway(hsa04150)	COG0724	cDNA FLJ59206, highly similar to Eukaryotic translation initiation factor 4B OS=Homo sapiens OX=9606 PE=2 SV=1	S421.0;S435.0
B4DFG0	2	-33.22	GO:0042393;GO:0006325;GO:0005634;GO:2000779;GO:0005654;GO:2001032;GO:0045945;GO:0003677;GO:0043292;GO:0110016	BP:biological regulation(GO:0065007);CC:protein-containing complex(GO:0032991);CC:cellular anatomical entity(GO:0110165);MF:binding(GO:0005488)	hsa:7913			DEK proto-oncogene OS=Homo sapiens OX=9606 GN=DEK PE=1 SV=1	S32.0;T293.0;T300.0;T13.0
B4DFP1	1	0.0	GO:0006006;GO:0000287;GO:0004614	BP:metabolic process(GO:0008152);MF:binding(GO:0005488);MF:catalytic activity(GO:0003824)	hsa:5236;hsa:124906857;hsa:5239	Biosynthesis of nucleotide sugars(hsa01250);Glycolysis / Gluconeogenesis(hsa00010);Amino sugar and nucleotide sugar metabolism(hsa00520);Galactose metabolism(hsa00052);Purine metabolism(hsa00230);Metabolic pathways(hsa01100);Pentose phosphate pathway(hsa00030);Starch and sucrose metabolism(hsa00500)	COG0033	cDNA FLJ51818, highly similar to Phosphoglucomutase-1 OS=Homo sapiens OX=9606 PE=2 SV=	S93.0
B4DFV1	1	6.62828373736856	GO:0018107;GO:0050732;GO:2001235;GO:0080090;GO:0042119;GO:0106310;GO:1900163;GO:0034644;GO:0034351;GO:0032147;GO:0043407;GO:0004698;GO:0008047;GO:0060326;GO:0035556;GO:0007049;GO:0005783;GO:0005737;GO:0016064;GO:0043560;GO:0032079;GO:0030837;GO:0005634;GO:0016020;GO:0051490;GO:0004674;GO:0048471;GO:0016363;GO:0005524;GO:2000755;GO:0006468;GO:0070301;GO:0032930;GO:0043687;GO:0006915;GO:0042100;GO:…	BP:immune system process(GO:0002376);BP:biological regulation(GO:0065007);BP:metabolic process(GO:0008152);CC:cellular anatomical entity(GO:0110165);BP:locomotion(GO:0040011);BP:cellular process(GO:0009987);BP:biological process involved in interspecies interaction between organisms(GO:0044419);MF:molecular function regulator activity(GO:0098772);MF:binding(GO:0005488);MF:catalytic activity(GO:00…	hsa:5584;hsa:5585;hsa:5586;hsa:5580;hsa:5581;hsa:10000;hsa:5583;hsa:5588;hsa:5579;hsa:5578;hsa:5582;hsa:5590;hsa:6446;hsa:10110;hsa:6195;hsa:6198;hsa:6199;hsa:6196;hsa:6197;hsa:23678;hsa:29941;hsa:207;hsa:5566;hsa:5567;hsa:100533105	Endocrine and other factor-regulated calcium reabsorption(hsa04961);Calcium signaling pathway(hsa04020);Chronic myeloid leukemia(hsa05220);GnRH signaling pathway(hsa04912);Adrenergic signaling in cardiomyocytes(hsa04261);Acute myeloid leukemia(hsa05221);Taste transduction(hsa04742);Thyroid hormone signaling pathway(hsa04919);NOD-like receptor signaling pathway(hsa04621);Platinum drug resistance(h…		protein kinase C OS=Homo sapiens OX=9606 PE=2 SV=	S591.0;T434.0
B4DG22	1	0.0	GO:0018105;GO:0030307;GO:0001501;GO:0045202;GO:0035556;GO:0032496;GO:0007049;GO:0007417;GO:0005737;GO:0005730;GO:0000287;GO:0005654;GO:0004674;GO:0043066;GO:0004672;GO:0002224;GO:0106310;GO:0043027;GO:0006468;GO:0004711;GO:0019901;GO:0007268;GO:0043620;GO:0045597;GO:0043555;GO:0005829;GO:0043154;GO:0045944;GO:0005524;GO:0007165	BP:biological regulation(GO:0065007);BP:metabolic process(GO:0008152);CC:cellular anatomical entity(GO:0110165);BP:cellular process(GO:0009987);BP:developmental process(GO:0032502);MF:molecular function regulator activity(GO:0098772);BP:signaling(GO:0023052);MF:binding(GO:0005488);MF:catalytic activity(GO:0003824);BP:response to stimulus(GO:0050896)	hsa:5585;hsa:5586;hsa:5580;hsa:5581;hsa:10000;hsa:5583;hsa:9252;hsa:5588;hsa:27330;hsa:5579;hsa:5578;hsa:5582;hsa:6446;hsa:10110;hsa:6195;hsa:6198;hsa:6199;hsa:6196;hsa:6197;hsa:23678;hsa:207;hsa:8986;hsa:5566;hsa:5567;hsa:100533105	Endocrine and other factor-regulated calcium reabsorption(hsa04961);Calcium signaling pathway(hsa04020);Chronic myeloid leukemia(hsa05220);GnRH signaling pathway(hsa04912);Adrenergic signaling in cardiomyocytes(hsa04261);Acute myeloid leukemia(hsa05221);Taste transduction(hsa04742);Thyroid hormone signaling pathway(hsa04919);NOD-like receptor signaling pathway(hsa04621);Platinum drug resistance(h…		non-specific serine/threonine protein kinase OS=Homo sapiens OX=9606 GN=RPS6KA3 PE=1 SV=1	S341.0;T337.0
B4DHN0	2	6.62828373736856	GO:0005856;GO:0005794;GO:0006468;GO:0090170;GO:0005829;GO:0005770;GO:0051493;GO:0032872;GO:0005901;GO:0004707;GO:2000641;GO:0072584;GO:0005925;GO:0005769;GO:0005524;GO:0106310	BP:biological regulation(GO:0065007);BP:metabolic process(GO:0008152);CC:cellular anatomical entity(GO:0110165);BP:cellular process(GO:0009987);BP:localization(GO:0051179);MF:binding(GO:0005488);MF:catalytic activity(GO:0003824)	hsa:5597;hsa:983;hsa:5128;hsa:5127;hsa:1018;hsa:1017;hsa:22858;hsa:5603;hsa:5602;hsa:5601;hsa:5600;hsa:6300;hsa:225689;hsa:5596;hsa:5595;hsa:5594;hsa:5599;hsa:5598;hsa:4117;hsa:1432;hsa:23552;hsa:1022;hsa:1021;hsa:51701;hsa:1020	Chronic myeloid leukemia(hsa05220);GnRH signaling pathway(hsa04912);Adrenergic signaling in cardiomyocytes(hsa04261);Acute myeloid leukemia(hsa05221);Thyroid hormone signaling pathway(hsa04919);NOD-like receptor signaling pathway(hsa04621);Platinum drug resistance(hsa01524);Spinocerebellar ataxia(hsa05017);IL-17 signaling pathway(hsa04657);RIG-I-like receptor signaling pathway(hsa04622);Pathways …		Mitogen-activated protein kinase OS=Homo sapiens OX=9606 PE=2 SV=1	T173.0;Y175.0
B4DI25	1	-16.61	GO:0005829;GO:0051059;GO:1900119;GO:0030054;GO:0048471;GO:0002039;GO:0005634;GO:0042802;GO:0072332	BP:biological regulation(GO:0065007);CC:cellular anatomical entity(GO:0110165);BP:cellular process(GO:0009987);MF:binding(GO:0005488)	hsa:7159;hsa:10848;hsa:23368	Hippo signaling pathway(hsa04390)		cDNA FLJ51856, highly similar to Apoptosis-stimulating of p53 protein 2 OS=Homo sapiens OX=9606 PE=2 SV=1	S325.0;T327.0
B4DIH4	1	6.62828373736856			hsa:282809;hsa:10399	Measles(hsa05162)		cDNA FLJ58572, highly similar to WD repeat protein 51B OS=Homo sapiens OX=9606 PE=2 SV=1	S191.0
B4DIS0	1	6.62828373736856	GO:0003678;GO:0005634;GO:0140658;GO:0005524	CC:cellular anatomical entity(GO:0110165);MF:ATP-dependent activity(GO:0140657);MF:binding(GO:0005488);MF:catalytic activity(GO:0003824)	hsa:55636;hsa:80205;hsa:84181;hsa:57680	Wnt signaling pathway(hsa04310)		cDNA FLJ57840, highly similar to Chromodomain-helicase-DNA-binding protein 7 OS=Homo sapiens OX=9606 PE=2 SV=1	S131.0
B4DJ39	1	0.0	GO:0005634;GO:0000781;GO:0031490;GO:0006357;GO:0000785;GO:0003677;GO:0072357	BP:biological regulation(GO:0065007);CC:protein-containing complex(GO:0032991);CC:cellular anatomical entity(GO:0110165);MF:binding(GO:0005488)	hsa:3148;hsa:3149;hsa:10363;hsa:84969;hsa:27324;hsa:3146;hsa:9878;hsa:9760;hsa:6672;hsa:10362	Viral carcinogenesis(hsa05203);Base excision repair(hsa03410);Herpes simplex virus 1 infection(hsa05168);Necroptosis(hsa04217);Autophagy - animal(hsa04140);Neutrophil extracellular trap formation(hsa04613)	COG5648	cDNA FLJ54357, highly similar to Epidermal Langerhans cell protein LCP1 OS=Homo sapiens OX=9606 PE=2 SV=1	S106.0;S110.0;T104.0
B4DKQ5	1	0.0	GO:0035091;GO:0005829;GO:0016020;GO:0043130;GO:0030276;GO:0007165;GO:0015031;GO:0005768;GO:0005769	BP:biological regulation(GO:0065007);CC:cellular anatomical entity(GO:0110165);BP:cellular process(GO:0009987);BP:localization(GO:0051179);MF:binding(GO:0005488)	hsa:10254;hsa:146691;hsa:9146;hsa:10043;hsa:10040;hsa:23062;hsa:8027;hsa:23163;hsa:26088	JAK-STAT signaling pathway(hsa04630);Endocytosis(hsa04144);Viral life cycle - HIV-1(hsa03250);Lysosome(hsa04142);Phagosome(hsa04145)		cDNA FLJ54710, highly similar to Target of Myb protein 1 OS=Homo sapiens OX=9606 PE=2 SV=1	S471.0;S169.0
B4DLG0	1	6.62828373736856			hsa:57666;hsa:64319;hsa:26053			cDNA FLJ58510, highly similar to Autism susceptibility gene 2 protein OS=Homo sapiens OX=9606 PE=2 SV=1	S685.0
B4DLG2	2	6.62828373736856			hsa:643136;hsa:9877;hsa:441155;hsa:160419			cDNA FLJ58196, highly similar to Zinc finger CCCH domain-containing protein 11A OS=Homo sapiens OX=9606 PE=2 SV=1	S236.0;S704.0;S78.0;S54.0
B4DLZ1	1	6.62828373736856	GO:0051056;GO:0005829;GO:0005096;GO:0034260;GO:0005654;GO:0007165;GO:0005886;GO:0035556	BP:biological regulation(GO:0065007);CC:cellular anatomical entity(GO:0110165);BP:cellular process(GO:0009987);MF:molecular function regulator activity(GO:0098772)	hsa:94134;hsa:64333;hsa:55843;hsa:85360;hsa:23526;hsa:29;hsa:115703;hsa:4650;hsa:58504;hsa:57584;hsa:9411;hsa:143872;hsa:57636;hsa:89839;hsa:79658;hsa:29127;hsa:1123;hsa:1124;hsa:613;hsa:4649;hsa:4983;hsa:201176;hsa:83478;hsa:257106;hsa:51291	Chronic myeloid leukemia(hsa05220);Pathways in cancer(hsa05200);Bacterial invasion of epithelial cells(hsa05100)		cDNA FLJ56574, highly similar to GEM-interacting protein OS=Homo sapiens OX=9606 PE=2 SV=	S856.0
B4DM10	1	0.0	GO:0016021;GO:0000226;GO:0008017	CC:cellular anatomical entity(GO:0110165);BP:cellular process(GO:0009987);MF:binding(GO:0005488)	hsa:4134			cDNA FLJ58263, highly similar to Microtubule-associated protein 4 OS=Homo sapiens OX=9606 PE=2 SV=	S76.0
B4DM34	1	0.0	GO:0046872;GO:0016310;GO:0016301;GO:0043130	BP:metabolic process(GO:0008152);BP:cellular process(GO:0009987);MF:binding(GO:0005488);MF:catalytic activity(GO:0003824)	hsa:23118	NOD-like receptor signaling pathway(hsa04621);IL-17 signaling pathway(hsa04657);TNF signaling pathway(hsa04668);Herpes simplex virus 1 infection(hsa05168);Coronavirus disease - COVID-19(hsa05171);Shigellosis(hsa05131);Lipid and atherosclerosis(hsa05417);MAPK signaling pathway(hsa04010);Leishmaniasis(hsa05140);Human immunodeficiency virus 1 infection(hsa05170);Alcoholic liver disease(hsa04936);Tol…		cDNA FLJ60687, highly similar to Mitogen-activated protein kinase kinase kinase7-interacting protein 3 OS=Homo sapiens OX=9606 PE=2 SV=1	S103.0
B4DMA4	1	0.0	GO:0005654;GO:0031124;GO:0005634;GO:0031123;GO:0003729	BP:metabolic process(GO:0008152);CC:cellular anatomical entity(GO:0110165);BP:cellular process(GO:0009987);MF:binding(GO:0005488)	hsa:9733;hsa:1479	mRNA surveillance pathway(hsa03015)	COG5107	cDNA FLJ58400, highly similar to Cleavage stimulation factor 77 kDa subunit OS=Homo sapiens OX=9606 PE=2 SV=1	S624.0
B4DMD3	1	0.0	GO:0043231;GO:0050699;GO:0005829;GO:0045292;GO:0003697;GO:0005654;GO:0006364;GO:0006396;GO:0005634;GO:0005681;GO:0003723	BP:metabolic process(GO:0008152);CC:protein-containing complex(GO:0032991);CC:cellular anatomical entity(GO:0110165);BP:cellular process(GO:0009987);MF:binding(GO:0005488)				cDNA FLJ58174, highly similar to WW domain-binding protein 11 OS=Homo sapiens OX=9606 PE=2 SV=1	S548.0;S237.0
B4DNI1	2	0.0			hsa:26099			cDNA FLJ54298 OS=Homo sapiens OX=9606 PE=2 SV=	S107.0;S37.0;S39.0
B4DNM0	1	-16.61	GO:0001711;GO:0019827;GO:0010390;GO:0031442;GO:0005813;GO:0005634;GO:0016055;GO:1990269;GO:0001650;GO:0045638;GO:0016570;GO:0016593;GO:0006368;GO:0006378;GO:0032968;GO:0033523	BP:biological regulation(GO:0065007);BP:metabolic process(GO:0008152);CC:protein-containing complex(GO:0032991);CC:cellular anatomical entity(GO:0110165);BP:cellular process(GO:0009987);BP:developmental process(GO:0032502);BP:multicellular organismal process(GO:0032501);MF:binding(GO:0005488)	hsa:123169			RNA polymerase-associated protein LEO1 OS=Homo sapiens OX=9606 PE=2 SV=1	S14.0;S473.0
B4DQK5	1	6.62828373736856	GO:0004674;GO:0006468;GO:0005524;GO:0004672	BP:metabolic process(GO:0008152);BP:cellular process(GO:0009987);MF:binding(GO:0005488);MF:catalytic activity(GO:0003824)	hsa:8569;hsa:9252;hsa:27330;hsa:57118;hsa:139728;hsa:5681;hsa:166614;hsa:7867;hsa:6196;hsa:8536;hsa:9261;hsa:57172;hsa:9201;hsa:8550;hsa:6197;hsa:6195;hsa:11200;hsa:85481;hsa:2872;hsa:816;hsa:817;hsa:814;hsa:815;hsa:85443;hsa:79012	Calcium signaling pathway(hsa04020);GnRH signaling pathway(hsa04912);Adrenergic signaling in cardiomyocytes(hsa04261);Pathways in cancer(hsa05200);Cushing syndrome(hsa04934);Glioma(hsa05214);HIF-1 signaling pathway(hsa04066);Viral carcinogenesis(hsa05203);TNF signaling pathway(hsa04668);Proteoglycans in cancer(hsa05205);Tuberculosis(hsa05152);Parkinson disease(hsa05012);Shigellosis(hsa05131);Huma…		cDNA FLJ55013, highly similar to Homo sapiens MAP kinase interacting serine/threonine kinase 1 (MKNK1), transcript variant 2, mRNA OS=Homo sapiens OX=9606 PE=2 SV=1	S85.0;S90.0
B4DR80	1	0.0	GO:0006468;GO:0005730;GO:0005829;GO:0000139;GO:0048680;GO:0004672;GO:0005524	BP:biological regulation(GO:0065007);BP:metabolic process(GO:0008152);CC:cellular anatomical entity(GO:0110165);BP:cellular process(GO:0009987);MF:binding(GO:0005488);MF:catalytic activity(GO:0003824)	hsa:8428;hsa:5063;hsa:9448;hsa:50488;hsa:11184;hsa:23043;hsa:11183;hsa:203447;hsa:9748;hsa:57551;hsa:51347;hsa:10494;hsa:5062;hsa:8491;hsa:5058;hsa:9344;hsa:6788;hsa:27347;hsa:5871;hsa:51765;hsa:140469;hsa:6789;hsa:6793;hsa:53904;hsa:9943	Hippo signaling pathway - multiple species(hsa04392);Pathways in cancer(hsa05200);Focal adhesion(hsa04510);Regulation of actin cytoskeleton(hsa04810);Proteoglycans in cancer(hsa05205);Ras signaling pathway(hsa04014);Chemokine signaling pathway(hsa04062);MAPK signaling pathway(hsa04010);Oocyte meiosis(hsa04114);Progesterone-mediated oocyte maturation(hsa04914);Fc gamma R-mediated phagocytosis(hsa0…		Serine/threonine kinase 24 OS=Homo sapiens OX=9606 GN=STK24 PE=1 SV=1	S4.0
B4DRN3	1	0.0			hsa:144717;hsa:5924;hsa:9265;hsa:5923;hsa:9267;hsa:9266;hsa:27128;hsa:55111;hsa:59338;hsa:54477;hsa:130271;hsa:58504;hsa:144100;hsa:150368;hsa:9938;hsa:83478;hsa:57664	Focal adhesion(hsa04510);Ras signaling pathway(hsa04014);Shigellosis(hsa05131);MAPK signaling pathway(hsa04010);Endocytosis(hsa04144);Salmonella infection(hsa05132);Pathogenic Escherichia coli infection(hsa05130);Phospholipase D signaling pathway(hsa04072)		Sesquipedalian OS=Homo sapiens OX=9606 PE=2 SV=1	S210.0
B4DRN8	1	0.0	GO:0018230;GO:0043231;GO:0016021;GO:0008270;GO:0030173;GO:0005886;GO:0019706	BP:metabolic process(GO:0008152);CC:cellular anatomical entity(GO:0110165);MF:binding(GO:0005488);MF:catalytic activity(GO:0003824)	hsa:54503;hsa:51304;hsa:158866;hsa:55625;hsa:51201;hsa:84243;hsa:25921;hsa:254887;hsa:79683;hsa:84287;hsa:55146;hsa:253832;hsa:51114;hsa:84885;hsa:29801		COG5273	Palmitoyltransferase OS=Homo sapiens OX=9606 GN=ZDHHC20 PE=1 SV=1	S242.0;S267.0
B4DSD6	1	6.62828373736856	GO:0035267;GO:0000812	CC:protein-containing complex(GO:0032991)	hsa:23476;hsa:8019;hsa:10902;hsa:2033;hsa:11176;hsa:1387;hsa:6046;hsa:29117;hsa:676;hsa:65980;hsa:27443;hsa:29994;hsa:27154	Thyroid hormone signaling pathway(hsa04919);Pathways in cancer(hsa05200);TGF-beta signaling pathway(hsa04350);Human papillomavirus infection(hsa05165);HIF-1 signaling pathway(hsa04066);Viral carcinogenesis(hsa05203);Tuberculosis(hsa05152);Human T-cell leukemia virus 1 infection(hsa05166);Growth hormone synthesis, secretion and action(hsa04935);Notch signaling pathway(hsa04330);JAK-STAT signaling …		cDNA FLJ58241, highly similar to Homo sapiens bromodomain containing 8 (BRD8), transcript variant 1, mRNA OS=Homo sapiens OX=9606 PE=2 SV=1	S23.0;S407.0;T19.0
B4DUT2	2	0.0	GO:0000447;GO:0030686;GO:0005730	BP:metabolic process(GO:0008152);CC:protein-containing complex(GO:0032991);CC:cellular anatomical entity(GO:0110165);BP:cellular process(GO:0009987)	hsa:65095			Protein KRI1 homolog OS=Homo sapiens OX=9606 PE=2 SV=1	S280.0;S281.0
B4DUU0	1	6.62828373736856	GO:0005737;GO:0042995;GO:0005815	CC:cellular anatomical entity(GO:0110165)	hsa:57489;hsa:4957			cDNA FLJ59435, highly similar to Homo sapiens outer dense fiber of sperm tails 2 (ODF2), transcript variant 2, mRNA OS=Homo sapiens OX=9606 PE=2 SV=1	T7.0
B4DVP2	1	0.0	GO:0005737;GO:0006633;GO:0006468;GO:0031588;GO:0120162;GO:0035878;GO:0016310;GO:0005634;GO:0050790;GO:0019901;GO:0031669;GO:0010628;GO:0007165;GO:0016301;GO:0004672	BP:biological regulation(GO:0065007);BP:metabolic process(GO:0008152);CC:protein-containing complex(GO:0032991);CC:cellular anatomical entity(GO:0110165);BP:cellular process(GO:0009987);BP:developmental process(GO:0032502);MF:binding(GO:0005488);MF:catalytic activity(GO:0003824);BP:response to stimulus(GO:0050896)	hsa:5564;hsa:5565	Hypertrophic cardiomyopathy(hsa05410);AMPK signaling pathway(hsa04152);Apelin signaling pathway(hsa04371);Thermogenesis(hsa04714);Insulin signaling pathway(hsa04910);Non-alcoholic fatty liver disease(hsa04932);Adipocytokine signaling pathway(hsa04920);Alcoholic liver disease(hsa04936);Longevity regulating pathway(hsa04211);Tight junction(hsa04530);Oxytocin signaling pathway(hsa04921);Glucagon sig…		cDNA FLJ57208, highly similar to 5'-AMP-activated protein kinase subunit beta-1 OS=Homo sapiens OX=9606 PE=2 SV=1	S71.0
B4DWJ0	1	-16.61	GO:0016021	CC:cellular anatomical entity(GO:0110165)	hsa:9538	p53 signaling pathway(hsa04115)		cDNA FLJ57167, highly similar to Etoposide-induced protein 2.4 OS=Homo sapiens OX=9606 PE=2 SV=1	S147.0
B4DX02	1	0.0	GO:0018107;GO:0018105;GO:0031115;GO:0030425;GO:0030424;GO:0048025;GO:0046777;GO:0005737;GO:0038083;GO:0005634;GO:0004674;GO:0004715;GO:0004712;GO:0004713;GO:0042802;GO:0005856;GO:0033120;GO:0007623;GO:0090312;GO:0048156;GO:0034205;GO:0043621;GO:1990904;GO:0005524;GO:0043518	BP:biological regulation(GO:0065007);BP:metabolic process(GO:0008152);CC:protein-containing complex(GO:0032991);CC:cellular anatomical entity(GO:0110165);BP:cellular process(GO:0009987);BP:rhythmic process(GO:0048511);MF:binding(GO:0005488);MF:catalytic activity(GO:0003824)	hsa:8798;hsa:1198;hsa:9149;hsa:1195;hsa:1018;hsa:1019;hsa:204851;hsa:1017;hsa:22858;hsa:8899;hsa:5602;hsa:1196;hsa:6300;hsa:1859;hsa:10114;hsa:5599;hsa:57396;hsa:28996;hsa:147746;hsa:2931;hsa:2932;hsa:6792;hsa:5891;hsa:8444;hsa:8445	Chronic myeloid leukemia(hsa05220);GnRH signaling pathway(hsa04912);Adrenergic signaling in cardiomyocytes(hsa04261);Thyroid hormone signaling pathway(hsa04919);NOD-like receptor signaling pathway(hsa04621);Spinocerebellar ataxia(hsa05017);IL-17 signaling pathway(hsa04657);RIG-I-like receptor signaling pathway(hsa04622);Pathways in cancer(hsa05200);Protein processing in endoplasmic reticulum(hsa0…		cDNA FLJ54921, highly similar to Dual specific itytyrosine-phosphorylation-regulated kinase 1A OS=Homo sapiens OX=9606 PE=2 SV=1	S310.0;T325.0
B4DY23	1	0.0	GO:0016328;GO:0016021;GO:0005789;GO:0007155;GO:0007411;GO:0016323;GO:0005537	CC:cellular anatomical entity(GO:0110165);BP:cellular process(GO:0009987);MF:binding(GO:0005488)	hsa:27020;hsa:682;hsa:133418;hsa:256158			cDNA FLJ61188, highly similar to Basigin OS=Homo sapiens OX=9606 PE=2 SV=1	S239.0;S245.0
B4DYK6	1	0.0	GO:0006974;GO:0003924;GO:0005525	BP:cellular process(GO:0009987);MF:binding(GO:0005488);MF:catalytic activity(GO:0003824);BP:response to stimulus(GO:0050896)	hsa:54552;hsa:55341;hsa:2794;hsa:26354;hsa:29889	Ribosome biogenesis in eukaryotes(hsa03008)	COG1161	cDNA FLJ56887, highly similar to Homo sapiens guanine nucleotide binding protein-like 1 (GNL1), mRNA OS=Homo sapiens OX=9606 PE=2 SV=1	S49.0
B4DYY5	2	6.62828373736856			hsa:9898;hsa:55833			cDNA FLJ55671, highly similar to Ubiquitin-associated protein 2-like OS=Homo sapiens OX=9606 PE=2 SV=1	S616.0;S620.0;S464.0;S465.0;S469.0
B4DZJ7	1	0.0	GO:0046982;GO:0031090;GO:0032044;GO:0005634;GO:0000122;GO:0032784;GO:0032785;GO:0019899;GO:0006357;GO:0045944;GO:0032786;GO:0006368;GO:0003746;GO:0003682;GO:0016239;GO:0003729	BP:biological regulation(GO:0065007);BP:metabolic process(GO:0008152);CC:protein-containing complex(GO:0032991);MF:translation regulator activity(GO:0045182);CC:cellular anatomical entity(GO:0110165);BP:cellular process(GO:0009987);MF:binding(GO:0005488)	hsa:6829	Viral life cycle - HIV-1(hsa03250)	COG5164;COG0250	Transcription elongation factor SPT5 OS=Homo sapiens OX=9606 PE=2 SV=1	T1012.0
B4DZQ5	3	0.0	GO:0016607;GO:0006468;GO:0045292;GO:0004674;GO:0005524;GO:0005694;GO:0071013;GO:0005681;GO:0106310	BP:metabolic process(GO:0008152);CC:protein-containing complex(GO:0032991);CC:cellular anatomical entity(GO:0110165);BP:cellular process(GO:0009987);MF:binding(GO:0005488);MF:catalytic activity(GO:0003824)	hsa:344387;hsa:8798;hsa:1198;hsa:1196;hsa:1195;hsa:204851;hsa:8814;hsa:8899;hsa:5602;hsa:5601;hsa:9149;hsa:5603;hsa:51265;hsa:1859;hsa:225689;hsa:10114;hsa:5599;hsa:57396;hsa:28996;hsa:147746;hsa:1432;hsa:6792;hsa:8445;hsa:8444;hsa:5891	GnRH signaling pathway(hsa04912);Adrenergic signaling in cardiomyocytes(hsa04261);NOD-like receptor signaling pathway(hsa04621);Spinocerebellar ataxia(hsa05017);IL-17 signaling pathway(hsa04657);RIG-I-like receptor signaling pathway(hsa04622);Pathways in cancer(hsa05200);Protein processing in endoplasmic reticulum(hsa04141);Focal adhesion(hsa04510);Pancreatic cancer(hsa05212);Rap1 signaling pathw…		Serine/threonine-protein kinase PRP4 homolog OS=Homo sapiens OX=9606 PE=2 SV=1	S73.0;S79.0;S413.0;S417.0;S423.0;Y835.0
B4DZQ9	1	0.0	GO:0046031;GO:0035774;GO:0044342;GO:0019221;GO:0050679;GO:0071260;GO:0090200;GO:0097192;GO:0033133;GO:0042593;GO:0045582;GO:0097202;GO:0008625;GO:0046931;GO:0005543;GO:0071316;GO:0071456;GO:2000078;GO:0046034;GO:1902220;GO:0006915;GO:0071396;GO:0019901;GO:0019903;GO:0010918;GO:0008630;GO:0046902;GO:0008656;GO:0005829;GO:0001836;GO:0045579;GO:0005741;GO:0006007	BP:biological regulation(GO:0065007);BP:metabolic process(GO:0008152);CC:cellular anatomical entity(GO:0110165);BP:cellular process(GO:0009987);MF:molecular function regulator activity(GO:0098772);MF:binding(GO:0005488);BP:response to stimulus(GO:0050896)	hsa:572	Chronic myeloid leukemia(hsa05220);Acute myeloid leukemia(hsa05221);Thyroid hormone signaling pathway(hsa04919);Platinum drug resistance(hsa01524);Pathways in cancer(hsa05200);Focal adhesion(hsa04510);Pancreatic cancer(hsa05212);Human papillomavirus infection(hsa05165);Viral carcinogenesis(hsa05203);Ras signaling pathway(hsa04014);Herpes simplex virus 1 infection(hsa05168);Tuberculosis(hsa05152);…		cDNA FLJ61193, highly similar to Bcl2 antagonist of cell death OS=Homo sapiens OX=9606 PE=2 SV=1	S118.0;S99.0
B4E0F5	1	0.0	GO:0051092;GO:0097039;GO:1901224;GO:0060546;GO:0043161;GO:2001238;GO:0000151;GO:0032088;GO:0050852;GO:0016740;GO:0043130;GO:0042742;GO:0071797;GO:0046872;GO:0004842;GO:0042802;GO:0043123	BP:immune system process(GO:0002376);BP:biological regulation(GO:0065007);BP:metabolic process(GO:0008152);CC:protein-containing complex(GO:0032991);BP:cellular process(GO:0009987);BP:biological process involved in interspecies interaction between organisms(GO:0044419);MF:binding(GO:0005488);MF:catalytic activity(GO:0003824);BP:response to stimulus(GO:0050896)	hsa:10616;hsa:81858	NOD-like receptor signaling pathway(hsa04621);Shigellosis(hsa05131);Necroptosis(hsa04217)		cDNA FLJ60206, highly similar to RanBP-type and C3HC4-type zincfinger-containing protein 1 OS=Homo sapiens OX=9606 PE=2 SV=1	S40.0
B4E0K0	1	0.0	GO:0005643;GO:0015031;GO:0051028;GO:0017056;GO:0008139	CC:protein-containing complex(GO:0032991);MF:structural molecule activity(GO:0005198);BP:cellular process(GO:0009987);BP:localization(GO:0051179);MF:binding(GO:0005488)	hsa:9818	Nucleocytoplasmic transport(hsa03013);Amyotrophic lateral sclerosis(hsa05014)		cDNA FLJ52820, highly similar to Nucleoporin p58/p45 OS=Homo sapiens OX=9606 PE=2 SV=1	T286.0
B4E0X2	1	-16.61	GO:0004674;GO:0006468;GO:0005524	BP:metabolic process(GO:0008152);BP:cellular process(GO:0009987);MF:binding(GO:0005488);MF:catalytic activity(GO:0003824)	hsa:640;hsa:2534;hsa:3932;hsa:4067;hsa:283455;hsa:2042;hsa:2043;hsa:2044;hsa:2045;hsa:2046;hsa:2047;hsa:2048;hsa:2049;hsa:2444;hsa:673;hsa:6714;hsa:4296;hsa:7786;hsa:369;hsa:7525;hsa:8844;hsa:2050;hsa:5894;hsa:2268;hsa:3055	Chronic myeloid leukemia(hsa05220);GnRH signaling pathway(hsa04912);Acute myeloid leukemia(hsa05221);Thyroid hormone signaling pathway(hsa04919);Pathways in cancer(hsa05200);Vascular smooth muscle contraction(hsa04270);Focal adhesion(hsa04510);Cushing syndrome(hsa04934);Glioma(hsa05214);Pancreatic cancer(hsa05212);Rap1 signaling pathway(hsa04015);Regulation of actin cytoskeleton(hsa04810);Fc epsi…		non-specific serine/threonine protein kinase OS=Homo sapiens OX=9606 PE=2 SV=1	S561.0;S178.0
B4E106	3	0.0	GO:0016328;GO:0043231;GO:0015129;GO:0016324;GO:0005813;GO:0050796;GO:0042593;GO:0051780;GO:0007098;GO:0045202;GO:0005887;GO:0009925;GO:0032094;GO:0035879;GO:0006629	BP:biological regulation(GO:0065007);BP:metabolic process(GO:0008152);CC:cellular anatomical entity(GO:0110165);BP:cellular process(GO:0009987);MF:transporter activity(GO:0005215);BP:multicellular organismal process(GO:0032501);BP:localization(GO:0051179);BP:response to stimulus(GO:0050896)	hsa:162515;hsa:117247;hsa:23539;hsa:387700;hsa:201232;hsa:9121;hsa:9122;hsa:9123;hsa:9120;hsa:9194;hsa:151473;hsa:220963;hsa:6567;hsa:6566	Thyroid hormone signaling pathway(hsa04919);Protein digestion and absorption(hsa04974);Central carbon metabolism in cancer(hsa05230)		cDNA FLJ53399, highly similar to Monocarboxylate transporter 1 OS=Homo sapiens OX=9606 PE=2 SV=	S447.0;S441.0;T446.0
B4E242	3	13.25656747473712	GO:0005737;GO:0032436;GO:0030307;GO:0005634;GO:0004865;GO:0044818	BP:biological regulation(GO:0065007);CC:cellular anatomical entity(GO:0110165);BP:cellular process(GO:0009987);MF:molecular function regulator activity(GO:0098772)	hsa:159090;hsa:159091;hsa:116224			cDNA FLJ53128 OS=Homo sapiens OX=9606 PE=2 SV=1	S127.0;S131.0;S37.0;S48.0;S173.0
B4E299	1	0.0	GO:0005737;GO:0042470;GO:0070062;GO:0010564;GO:0004518;GO:0097433;GO:0005829;GO:0016020;GO:0004521;GO:1905172;GO:0045296;GO:0003712;GO:0031047;GO:0003676;GO:0004519;GO:0010587;GO:0006402;GO:0016442;GO:0005634;GO:0001649;GO:0003723	BP:biological regulation(GO:0065007);BP:metabolic process(GO:0008152);CC:protein-containing complex(GO:0032991);MF:transcription regulator activity(GO:0140110);CC:cellular anatomical entity(GO:0110165);BP:cellular process(GO:0009987);BP:developmental process(GO:0032502);MF:binding(GO:0005488);MF:catalytic activity(GO:0003824)	hsa:27044;hsa:56165;hsa:56163;hsa:221400	Viral carcinogenesis(hsa05203)	COG1525	Staphylococcal nuclease domain-containing protein OS=Homo sapiens OX=9606 PE=2 SV=1	S405.0
B4E2A2	2	0.0						cDNA FLJ56048, highly similar to Homo sapiens activating transcription factor 7 interacting protein (ATF7IP), mRNA OS=Homo sapiens OX=9606 PE=2 SV=1	S681.0;S485.0;S121.0
B5B2S2	2	13.25656747473712	GO:0001227;GO:1990837;GO:0003700;GO:0005634;GO:0001228;GO:0005654;GO:1905064;GO:0006357;GO:0045893;GO:0005667;GO:1902894;GO:0000978;GO:0033173;GO:0005829;GO:0000981	BP:biological regulation(GO:0065007);CC:protein-containing complex(GO:0032991);MF:transcription regulator activity(GO:0140110);CC:cellular anatomical entity(GO:0110165);BP:cellular process(GO:0009987);MF:binding(GO:0005488)	hsa:4775;hsa:4776;hsa:10725;hsa:4772;hsa:4773	Human cytomegalovirus infection(hsa05163);Human T-cell leukemia virus 1 infection(hsa05166);Lipid and atherosclerosis(hsa05417);PD-L1 expression and PD-1 checkpoint pathway in cancer(hsa05235);MAPK signaling pathway(hsa04010);B cell receptor signaling pathway(hsa04662);T cell receptor signaling pathway(hsa04660);Human immunodeficiency virus 1 infection(hsa05170);Cellular senescence(hsa04218);AGE-…		Nuclear factor of activated T-cells c3 isoform IB-IX OS=Homo sapiens OX=9606 GN=NFATC3 PE=2 SV=1	S288.0;S292.0
B5BUB5	1	0.0	GO:0005737;GO:0000049;GO:1990825;GO:0042780;GO:0006409;GO:0005634;GO:1990904;GO:0008266;GO:0001682;GO:0075522;GO:0003723;GO:0008033;GO:1903608;GO:0071045;GO:0006396;GO:0003729	BP:biological regulation(GO:0065007);BP:metabolic process(GO:0008152);CC:protein-containing complex(GO:0032991);CC:cellular anatomical entity(GO:0110165);BP:cellular process(GO:0009987);BP:localization(GO:0051179);BP:viral process(GO:0016032);MF:binding(GO:0005488)	hsa:6741;hsa:51574;hsa:23367;hsa:55132;hsa:55323	Systemic lupus erythematosus(hsa05322)	COG5193	Autoantigen La (Fragment) OS=Homo sapiens OX=9606 GN=SSB PE=2 SV=1	S366.0;S92.0
B5MBZ0	1	6.62828373736856	GO:0005856;GO:0072686;GO:0005829;GO:0030496;GO:0005815;GO:0008608;GO:0048487;GO:0007080;GO:0043014;GO:0005874;GO:0043621	CC:cellular anatomical entity(GO:0110165);BP:cellular process(GO:0009987);BP:localization(GO:0051179);MF:binding(GO:0005488)	hsa:197335;hsa:161436;hsa:29966;hsa:146845;hsa:2009;hsa:256364;hsa:24139;hsa:27436;hsa:6801;hsa:90665;hsa:400954	Pathways in cancer(hsa05200);PD-L1 expression and PD-1 checkpoint pathway in cancer(hsa05235);Non-small cell lung cancer(hsa05223);Wnt signaling pathway(hsa04310)	COG2319	EMAP like 4 OS=Homo sapiens OX=9606 GN=EML4 PE=1 SV=3	S144.0;S146.0;S16.0;T910.0;T248.0
B6VEX5	1	-16.61	GO:0005856;GO:0008154;GO:0030027;GO:0070161;GO:0030175;GO:0030296	CC:cellular anatomical entity(GO:0110165);BP:cellular process(GO:0009987);MF:molecular function regulator activity(GO:0098772)	hsa:10006;hsa:30011;hsa:10254;hsa:2885;hsa:119782870;hsa:9402;hsa:23607;hsa:50618;hsa:54806;hsa:152503;hsa:8470;hsa:51225;hsa:9873;hsa:10152;hsa:5336;hsa:5335;hsa:9459;hsa:57630;hsa:9051;hsa:4690;hsa:8027;hsa:3927;hsa:10529;hsa:2017;hsa:6453	Calcium signaling pathway(hsa04020);Chronic myeloid leukemia(hsa05220);GnRH signaling pathway(hsa04912);Acute myeloid leukemia(hsa05221);Thyroid hormone signaling pathway(hsa04919);NOD-like receptor signaling pathway(hsa04621);Inositol phosphate metabolism(hsa00562);Pathways in cancer(hsa05200);Focal adhesion(hsa04510);Glioma(hsa05214);Pancreatic cancer(hsa05212);Rap1 signaling pathway(hsa04015);…		Abl-interactor 1 variant 72 OS=Homo sapiens OX=9606 PE=2 SV=1	S178.0;T173.0
B7Z1P8	1	0.0	GO:0004649;GO:0006282;GO:0005829;GO:0005654;GO:0005975;GO:1990966	BP:biological regulation(GO:0065007);BP:metabolic process(GO:0008152);CC:cellular anatomical entity(GO:0110165);BP:cellular process(GO:0009987);MF:catalytic activity(GO:0003824)	hsa:8505			cDNA FLJ60441, highly similar to Poly(ADP-ribose) glycohydrolase OS=Homo sapiens OX=9606 PE=2 SV=	S29.0
B7Z3C4	1	0.0	GO:0007155;GO:0016021;GO:0016020;GO:0050890	CC:cellular anatomical entity(GO:0110165);BP:cellular process(GO:0009987);BP:multicellular organismal process(GO:0032501)	hsa:9993			DiGeorge syndrome critical region gene 2, isoform CRA_c OS=Homo sapiens OX=9606 GN=DGCR2 PE=1 SV=1	S157.0
B7Z3Y3	1	0.0	GO:0015630;GO:0000226	CC:cellular anatomical entity(GO:0110165);BP:cellular process(GO:0009987)	hsa:55700;hsa:9053			cDNA FLJ50557, highly similar to Homo sapiens microtubule-associated protein 7 (MAP7), mRNA OS=Homo sapiens OX=9606 PE=2 SV=1	S219.0;S19.0
B7Z4N5	1	6.62828373736856	GO:0090090;GO:1902275;GO:0008023;GO:0009952;GO:0007379;GO:0005634;GO:0070577;GO:0005654;GO:0006355;GO:0010467;GO:2000035;GO:0045893;GO:0060218;GO:0003682;GO:0005829;GO:2000096	BP:biological regulation(GO:0065007);BP:metabolic process(GO:0008152);CC:protein-containing complex(GO:0032991);CC:cellular anatomical entity(GO:0110165);BP:cellular process(GO:0009987);BP:developmental process(GO:0032502);BP:multicellular organismal process(GO:0032501);MF:binding(GO:0005488)	hsa:8089;hsa:4300;hsa:4298	Viral life cycle - HIV-1(hsa03250);Transcriptional misregulation in cancer(hsa05202)	COG5033	cDNA FLJ58676, highly similar to Protein AF-9 OS=Homo sapiens OX=9606 PE=2 SV=1	S522.0
B7Z4Q6	2	0.0	GO:0008289;GO:0006869	BP:localization(GO:0051179);MF:binding(GO:0005488)	hsa:5007;hsa:26031;hsa:9885;hsa:114876;hsa:114879;hsa:114882;hsa:114883;hsa:114880;hsa:114881;hsa:114884;hsa:114885	Cholesterol metabolism(hsa04979)		Oxysterol-binding protein OS=Homo sapiens OX=9606 PE=2 SV=1	S243.0;S245.0;S248.0
B7Z4W0	1	0.0	GO:0005730;GO:0005634;GO:0045944;GO:0008270;GO:0003677;GO:0005669;GO:0006368;GO:0003746;GO:0006351	BP:biological regulation(GO:0065007);BP:metabolic process(GO:0008152);CC:protein-containing complex(GO:0032991);MF:translation regulator activity(GO:0045182);CC:cellular anatomical entity(GO:0110165);BP:cellular process(GO:0009987);MF:binding(GO:0005488)	hsa:23469;hsa:51728;hsa:6919;hsa:6917;hsa:170082;hsa:6920	Cytosolic DNA-sensing pathway(hsa04623);RNA polymerase(hsa03020)	COG1594	Transcription elongation factor OS=Homo sapiens OX=9606 PE=2 SV=1	S79.0
B7Z5R7	2	13.25656747473712	GO:0005794;GO:0005828;GO:0051010;GO:0005815;GO:0005881;GO:0043515;GO:0051128;GO:0000776	BP:biological regulation(GO:0065007);CC:cellular anatomical entity(GO:0110165);MF:binding(GO:0005488)	hsa:23332;hsa:23122			cDNA FLJ61355, highly similar to CLIP-associating protein 1 OS=Homo sapiens OX=9606 PE=2 SV=1	S892.0;S380.0
B7Z5U0	1	0.0	GO:0030030;GO:0008270;GO:0005739;GO:0005886	CC:cellular anatomical entity(GO:0110165);BP:cellular process(GO:0009987);MF:binding(GO:0005488)	hsa:4007;hsa:3987;hsa:5829;hsa:166336;hsa:29995;hsa:7041;hsa:144165;hsa:29964;hsa:26136;hsa:9404	Focal adhesion(hsa04510);Regulation of actin cytoskeleton(hsa04810);Human papillomavirus infection(hsa05165);Viral carcinogenesis(hsa05203);Proteoglycans in cancer(hsa05205);Human cytomegalovirus infection(hsa05163);Leukocyte transendothelial migration(hsa04670);Shigellosis(hsa05131);Chemokine signaling pathway(hsa04062);Human immunodeficiency virus 1 infection(hsa05170);Bacterial invasion of epi…		cDNA FLJ50633, highly similar to LIM domain only protein 6 OS=Homo sapiens OX=9606 PE=2 SV=1	S273.0
B7Z5U5	1	0.0	GO:0015630;GO:1990269;GO:1904047;GO:0005634;GO:0016422;GO:0005654;GO:0017148;GO:0045171;GO:0045727;GO:0099122	BP:biological regulation(GO:0065007);CC:cellular anatomical entity(GO:0110165);MF:binding(GO:0005488);MF:catalytic activity(GO:0003824)	hsa:63935			cDNA FLJ61655, highly similar to Phosphorylated CTD-interacting factor 1 OS=Homo sapiens OX=9606 PE=2 SV=1	S19.0;S30.0
B7Z6F7	1	-16.61	GO:0005634;GO:0006397	BP:metabolic process(GO:0008152);CC:cellular anatomical entity(GO:0110165);BP:cellular process(GO:0009987)	hsa:8189	mRNA surveillance pathway(hsa03015);Tight junction(hsa04530)		cDNA FLJ61705, highly similar to Symplekin OS=Homo sapiens OX=9606 PE=2 SV=1	S1243.0;S494.0;S1259.0;T1257.0
B7Z6K0	1	6.62828373736856	GO:0005737;GO:0019871;GO:0061630;GO:0000209;GO:0016567;GO:0006511;GO:0004842;GO:0048814;GO:0043161;GO:1901380;GO:2000650	BP:biological regulation(GO:0065007);BP:metabolic process(GO:0008152);CC:cellular anatomical entity(GO:0110165);BP:cellular process(GO:0009987);MF:molecular function regulator activity(GO:0098772);MF:catalytic activity(GO:0003824)	hsa:11060;hsa:57531;hsa:23327;hsa:51366;hsa:55008;hsa:83737;hsa:4734;hsa:8924;hsa:57154;hsa:9870;hsa:8925;hsa:89910;hsa:9320;hsa:26091;hsa:10075;hsa:11059;hsa:57520;hsa:64750;hsa:23072;hsa:9690;hsa:25831;hsa:51191;hsa:143279;hsa:7337;hsa:8916	TGF-beta signaling pathway(hsa04350);Human papillomavirus infection(hsa05165);Ubiquitin mediated proteolysis(hsa04120);Viral carcinogenesis(hsa05203);Hedgehog signaling pathway(hsa04340);TNF signaling pathway(hsa04668);Endocytosis(hsa04144);Non-alcoholic fatty liver disease(hsa04932);Aldosterone-regulated sodium reabsorption(hsa04960);Epstein-Barr virus infection(hsa05169);Tight junction(hsa04530)	COG5021	E3 ubiquitin-protein ligase OS=Homo sapiens OX=9606 PE=2 SV=1	S354.0;S221.0
B7Z7Z0	1	0.0	GO:0046872	MF:binding(GO:0005488)	hsa:22998;hsa:8796;hsa:4008	Adherens junction(hsa04520)		cDNA FLJ51155 OS=Homo sapiens OX=9606 PE=2 SV=1	S71.0
B7Z876	2	0.0	GO:0005654;GO:0003723	CC:cellular anatomical entity(GO:0110165);MF:binding(GO:0005488)	hsa:57466;hsa:22828			cDNA FLJ55551, highly similar to RNA-binding protein 16 OS=Homo sapiens OX=9606 PE=2 SV=1	S662.0;S824.0
B7Z8L3	1	0.0	GO:0031594;GO:0001501;GO:0003677;GO:1902894;GO:0042641;GO:0000122;GO:0006325;GO:0004407;GO:0003714;GO:0016575;GO:0140297;GO:0046872;GO:0045668;GO:0008285;GO:0008283;GO:0048742;GO:0009889;GO:1902809;GO:0000118;GO:0019901;GO:0050896;GO:0014894;GO:0045944;GO:0010882;GO:0045820;GO:0003682;GO:0005829;GO:0002076	BP:biological regulation(GO:0065007);BP:metabolic process(GO:0008152);CC:protein-containing complex(GO:0032991);MF:transcription regulator activity(GO:0140110);CC:cellular anatomical entity(GO:0110165);BP:cellular process(GO:0009987);BP:developmental process(GO:0032502);MF:binding(GO:0005488);MF:catalytic activity(GO:0003824);BP:response to stimulus(GO:0050896)	hsa:9759;hsa:10014;hsa:9734;hsa:51564	Viral carcinogenesis(hsa05203);Apelin signaling pathway(hsa04371);Alcoholism(hsa05034);Neutrophil extracellular trap formation(hsa04613);MicroRNAs in cancer(hsa05206)	COG0123	histone deacetylase OS=Homo sapiens OX=9606 PE=2 SV=1	S515.0;S448.0;S350.0
B7Z8Z8	1	0.0	GO:0032991;GO:0003676	CC:protein-containing complex(GO:0032991);MF:binding(GO:0005488)	hsa:8888;hsa:29901		COG5079	cDNA FLJ61702, highly similar to 80 kDa MCM3-associated protein OS=Homo sapiens OX=9606 PE=2 SV=1	S153.0;S164.0
B7ZKM6	1	0.0	GO:0005829;GO:0097190;GO:0005654;GO:1901223;GO:1901222;GO:0043280;GO:0005634	BP:biological regulation(GO:0065007);CC:cellular anatomical entity(GO:0110165);BP:cellular process(GO:0009987)	hsa:26064;hsa:55075;hsa:170961;hsa:148741		COG0666	Uveal autoantigen with coiled-coil domains and ankyrin repeats OS=Homo sapiens OX=9606 GN=UACA PE=2 SV=1	S1353.0
B7ZLD8	1	0.0	GO:0061450;GO:0007160;GO:0031581;GO:0001664;GO:0005925;GO:0030056;GO:0030054;GO:0005730;GO:0009611;GO:0009925;GO:0016477;GO:0006914;GO:0033627;GO:0005178;GO:0043589;GO:0032290;GO:0048333;GO:0009986;GO:0070161;GO:0031965;GO:0031252;GO:0008305;GO:0038132;GO:0005886;GO:0005604;GO:0031994;GO:0048870;GO:0007229;GO:0035878;GO:0046847	BP:biological regulation(GO:0065007);BP:metabolic process(GO:0008152);CC:protein-containing complex(GO:0032991);CC:cellular anatomical entity(GO:0110165);BP:reproductive process(GO:0022414);BP:cellular process(GO:0009987);BP:developmental process(GO:0032502);MF:binding(GO:0005488);BP:response to stimulus(GO:0050896)	hsa:5067;hsa:53942;hsa:57722;hsa:57453;hsa:10752;hsa:221935;hsa:5789;hsa:54549;hsa:3897;hsa:4756;hsa:2335;hsa:3696;hsa:374462;hsa:3695;hsa:3693;hsa:3690;hsa:3691;hsa:5792;hsa:5796;hsa:3689;hsa:3688;hsa:152330;hsa:1826;hsa:7273;hsa:5802	Hematopoietic cell lineage(hsa04640);Staphylococcus aureus infection(hsa05150);Thyroid hormone signaling pathway(hsa04919);Pathways in cancer(hsa05200);Focal adhesion(hsa04510);Rap1 signaling pathway(hsa04015);Regulation of actin cytoskeleton(hsa04810);TGF-beta signaling pathway(hsa04350);Human papillomavirus infection(hsa05165);Hypertrophic cardiomyopathy(hsa05410);Dilated cardiomyopathy(hsa0541…		Integrin beta OS=Homo sapiens OX=9606 GN=ITGB4 PE=2 SV=1	S1069.0;S1387.0;S1395.0;S1404.0;T1393.0;T1401.0
B7ZLX8	1	6.62828373736856	GO:0016020;GO:0005770;GO:0043231;GO:0006869;GO:0005829;GO:0044232;GO:0008289;GO:0032934;GO:0015248;GO:0015485	CC:cellular anatomical entity(GO:0110165);MF:transporter activity(GO:0005215);BP:localization(GO:0051179);MF:binding(GO:0005488)	hsa:23762;hsa:5007;hsa:79722;hsa:26031;hsa:9885;hsa:114876;hsa:114879;hsa:114882;hsa:114883;hsa:114880;hsa:114881;hsa:114884;hsa:114885	Cholesterol metabolism(hsa04979)		Oxysterol-binding protein OS=Homo sapiens OX=9606 GN=OSBPL1A PE=2 SV=1	S499.0
B7ZMH1	1	6.62828373736856			hsa:57482			KIAA1211 protein OS=Homo sapiens OX=9606 GN=KIAA1211 PE=2 SV=	S1011.0
B8QGS9	5	13.25656747473712	GO:0055010;GO:0005080;GO:0005886;GO:0014704;GO:0007043;GO:0005737;GO:0086005;GO:0045110;GO:0005634;GO:0005654;GO:0019215;GO:0098609;GO:0086019;GO:0005882;GO:0005912;GO:0002159;GO:0002934;GO:0072659;GO:0086073;GO:0060090;GO:0007507;GO:0045294;GO:0045296;GO:0086091;GO:0048496;GO:0098911	BP:biological regulation(GO:0065007);CC:cellular anatomical entity(GO:0110165);MF:molecular adaptor activity(GO:0060090);BP:cellular process(GO:0009987);BP:developmental process(GO:0032502);BP:multicellular organismal process(GO:0032501);BP:localization(GO:0051179);BP:signaling(GO:0023052);MF:binding(GO:0005488)	hsa:1500;hsa:1501;hsa:421;hsa:8502;hsa:11187;hsa:353088;hsa:5318;hsa:5317	Rap1 signaling pathway(hsa04015);Herpes simplex virus 1 infection(hsa05168);Leukocyte transendothelial migration(hsa04670);Arrhythmogenic right ventricular cardiomyopathy(hsa05412);Adherens junction(hsa04520);Wnt signaling pathway(hsa04310)		Truncated plakophilin-2 OS=Homo sapiens OX=9606 GN=PKP2 PE=1 SV=1	S329.0;S151.0;S154.0;S155.0;S294.0;S82.0
B8ZZ93	1	0.0	GO:0006310;GO:0033044;GO:0016604;GO:0006338;GO:0005730;GO:0006281;GO:0031011;GO:0006275;GO:0005654;GO:0051726;GO:0045893;GO:0060382;GO:0046872	BP:biological regulation(GO:0065007);BP:metabolic process(GO:0008152);CC:protein-containing complex(GO:0032991);CC:cellular anatomical entity(GO:0110165);BP:cellular process(GO:0009987);MF:binding(GO:0005488);BP:response to stimulus(GO:0050896)	hsa:83444			INO80 complex subunit B OS=Homo sapiens OX=9606 GN=INO80B PE=4 SV=1	S132.0;S63.0
B8ZZJ0	1	0.0	GO:0005737;GO:0016607;GO:0016605;GO:0031625;GO:1902260;GO:0097165;GO:0008134;GO:0005634;GO:0031965;GO:0071276;GO:0034605;GO:0060021;GO:0005886;GO:0016925;GO:0045759;GO:0015459	BP:biological regulation(GO:0065007);BP:metabolic process(GO:0008152);CC:cellular anatomical entity(GO:0110165);BP:cellular process(GO:0009987);BP:developmental process(GO:0032502);MF:molecular function regulator activity(GO:0098772);MF:binding(GO:0005488);BP:response to stimulus(GO:0050896)	hsa:6613;hsa:6612;hsa:7341	Nucleocytoplasmic transport(hsa03013);Fluid shear stress and atherosclerosis(hsa05418)	COG5227	Small ubiquitin like modifier 1 OS=Homo sapiens OX=9606 GN=SUMO1 PE=1 SV=1	S2.0
B8ZZZ7	1	6.62828373736856	GO:0005654;GO:0005737;GO:0005829;GO:0032991;GO:0005730	CC:protein-containing complex(GO:0032991);CC:cellular anatomical entity(GO:0110165)	hsa:26010;hsa:65244			DNA polymerase-transactivated protein 6, isoform CRA_b OS=Homo sapiens OX=9606 GN=SPATS2L PE=1 SV=1	S99.0
B9EGR7	2	0.0	GO:0032956;GO:0005085;GO:0030036;GO:0071944;GO:0043507;GO:0035556;GO:0043087;GO:0005737;GO:0071803;GO:0002102;GO:0043547;GO:0051496;GO:0005634;GO:0051493;GO:0005654;GO:1904591;GO:0110165;GO:0005525;GO:0051056;GO:0070161;GO:0008289;GO:0005886;GO:0042995;GO:0051091;GO:0002408;GO:0061484;GO:0005829;GO:0090630	BP:immune system process(GO:0002376);BP:biological regulation(GO:0065007);CC:cellular anatomical entity(GO:0110165);BP:locomotion(GO:0040011);BP:cellular process(GO:0009987);MF:molecular function regulator activity(GO:0098772);MF:binding(GO:0005488)	hsa:7984;hsa:57449;hsa:11214;hsa:22899;hsa:55785;hsa:128272;hsa:389337;hsa:27237;hsa:445328;hsa:23365;hsa:9826;hsa:89846;hsa:26084;hsa:121512;hsa:23370;hsa:25791;hsa:6453;hsa:50618;hsa:9138;hsa:1894;hsa:9181	Pathways in cancer(hsa05200);Vascular smooth muscle contraction(hsa04270);Regulation of actin cytoskeleton(hsa04810);Parathyroid hormone synthesis, secretion and action(hsa04928);Proteoglycans in cancer(hsa05205);Tuberculosis(hsa05152);Human cytomegalovirus infection(hsa05163);Shigellosis(hsa05131);Lipid and atherosclerosis(hsa05417);Platelet activation(hsa04611);Bacterial invasion of epithelial …	COG5422	ARHGEF5 OS=Homo sapiens OX=9606 GN=ARHGEF5 PE=2 SV=1	S445.0;S450.0;S57.0;S11.0;S1405.0;S184.0
B9EIS5	1	0.0	GO:0005813;GO:0034454;GO:0060271;GO:0071539	CC:cellular anatomical entity(GO:0110165);BP:cellular process(GO:0009987);BP:localization(GO:0051179)	hsa:5108			PCM1 protein OS=Homo sapiens OX=9606 GN=PCM1 PE=2 SV=1	S1722.0;S960.0;S1188.0;S65.0;S93.0
B9EK46	3	0.0	GO:0016459	CC:protein-containing complex(GO:0032991)	hsa:4627;hsa:57530;hsa:84952	Vascular smooth muscle contraction(hsa04270);Regulation of actin cytoskeleton(hsa04810);Pathogenic Escherichia coli infection(hsa05130);Tight junction(hsa04530)		Cingulin OS=Homo sapiens OX=9606 GN=CGN PE=1 SV=1	S338.0;S135.0;S137.0;S140.0;S165.0
C9J0I9	4	6.62828373736856	GO:0019901;GO:0016310;GO:0005634;GO:0016301;GO:0031965;GO:0005654;GO:0008270;GO:2001240	BP:biological regulation(GO:0065007);BP:metabolic process(GO:0008152);CC:cellular anatomical entity(GO:0110165);BP:cellular process(GO:0009987);MF:binding(GO:0005488);MF:catalytic activity(GO:0003824)	hsa:51530			Zinc finger C3HC-type containing 1 OS=Homo sapiens OX=9606 GN=ZC3HC1 PE=1 SV=1	S278.0;S351.0;S352.0;S292.0;S301.0;S311.0;S327.0
C9J168	1	0.0	GO:0004749;GO:0016021;GO:0000287;GO:0009165	BP:metabolic process(GO:0008152);CC:cellular anatomical entity(GO:0110165);BP:cellular process(GO:0009987);MF:binding(GO:0005488);MF:catalytic activity(GO:0003824)	hsa:221823;hsa:5631;hsa:5636;hsa:5634;hsa:5635	Biosynthesis of amino acids(hsa01230);Carbon metabolism(hsa01200);Purine metabolism(hsa00230);Metabolic pathways(hsa01100);Pentose phosphate pathway(hsa00030)	COG0462	Phosphoribosyl pyrophosphate synthetase associated protein 1 (Fragment) OS=Homo sapiens OX=9606 GN=PRPSAP1 PE=1 SV=	S141.0
C9J4K0	3	6.62828373736856	GO:0048598;GO:0005634;GO:0072669	CC:protein-containing complex(GO:0032991);CC:cellular anatomical entity(GO:0110165);BP:developmental process(GO:0032502)	hsa:79074			Ashwin OS=Homo sapiens OX=9606 GN=C2orf49 PE=1 SV=1	S140.0;S142.0;S147.0;S151.0
C9JA08	1	-16.61	GO:0005737;GO:1902680;GO:0030674;GO:0005730;GO:0005634;GO:0000055;GO:0032092;GO:0005654;GO:1904751;GO:0015031;GO:0043023	BP:biological regulation(GO:0065007);CC:cellular anatomical entity(GO:0110165);MF:molecular adaptor activity(GO:0060090);BP:cellular process(GO:0009987);BP:localization(GO:0051179);MF:binding(GO:0005488)	hsa:51068	Ribosome biogenesis in eukaryotes(hsa03008);Nucleocytoplasmic transport(hsa03013)	COG1499	60S ribosomal export protein NMD3 OS=Homo sapiens OX=9606 GN=NMD3 PE=1 SV=1	S25.0
C9JBS6	1	-16.61	GO:0007264;GO:0005085	BP:biological regulation(GO:0065007);BP:cellular process(GO:0009987);MF:molecular function regulator activity(GO:0098772)	hsa:10411;hsa:9771;hsa:51195;hsa:11069	Adrenergic signaling in cardiomyocytes(hsa04261);Rap1 signaling pathway(hsa04015);Serotonergic synapse(hsa04726);Ras signaling pathway(hsa04014);Leukocyte transendothelial migration(hsa04670);cAMP signaling pathway(hsa04024);Phospholipase D signaling pathway(hsa04072);Long-term potentiation(hsa04720);Insulin secretion(hsa04911)		Rap guanine nucleotide exchange factor 5 (Fragment) OS=Homo sapiens OX=9606 GN=RAPGEF5 PE=1 SV=1	S113.0
C9JBX5	1	0.0	GO:0016021;GO:0005783;GO:0005789	CC:cellular anatomical entity(GO:0110165)	hsa:6745	Protein processing in endoplasmic reticulum(hsa04141)		Translocon-associated protein subunit alpha OS=Homo sapiens OX=9606 GN=SSR1 PE=1 SV=1	S200.0
C9JC20	1	6.62828373736856	GO:0071933;GO:0006897;GO:0010976;GO:0008180	BP:biological regulation(GO:0065007);CC:protein-containing complex(GO:0032991);BP:localization(GO:0051179);MF:binding(GO:0005488)	hsa:51517			NCK interacting protein with SH3 domain (Fragment) OS=Homo sapiens OX=9606 GN=NCKIPSD PE=1 SV=8	S6.0;T2.0;T5.0
C9JCN8	1	0.0	GO:0003700;GO:0048146;GO:0005634;GO:0001228;GO:0003334;GO:0005654;GO:0090575;GO:0006357;GO:0000977;GO:0003677;GO:0000978;GO:0003682;GO:0000981	BP:biological regulation(GO:0065007);CC:protein-containing complex(GO:0032991);MF:transcription regulator activity(GO:0140110);CC:cellular anatomical entity(GO:0110165);BP:cellular process(GO:0009987);BP:developmental process(GO:0032502);MF:binding(GO:0005488)	hsa:467;hsa:8061;hsa:2353;hsa:2354;hsa:2355	IL-17 signaling pathway(hsa04657);Pathways in cancer(hsa05200);TNF signaling pathway(hsa04668);Parathyroid hormone synthesis, secretion and action(hsa04928);Coronavirus disease - COVID-19(hsa05171);Human T-cell leukemia virus 1 infection(hsa05166);Chemical carcinogenesis - reactive oxygen species(hsa05208);Growth hormone synthesis, secretion and action(hsa04935);Lipid and atherosclerosis(hsa05417…		FOS like 2, AP-1 transcription factor subunit (Fragment) OS=Homo sapiens OX=9606 GN=FOSL2 PE=1 SV=1	S161.0
C9JE98	4	-9.98171626263144	GO:0005654	CC:cellular anatomical entity(GO:0110165)	hsa:9611;hsa:9612;hsa:23186;hsa:55758;hsa:283248	Thyroid hormone signaling pathway(hsa04919);Notch signaling pathway(hsa04330);Epstein-Barr virus infection(hsa05169);Transcriptional misregulation in cancer(hsa05202);Huntington disease(hsa05016);Endocrine resistance(hsa01522)		Nuclear receptor corepressor 2 OS=Homo sapiens OX=9606 GN=NCOR2 PE=1 SV=1	S2357.0;S1768.0;S215.0;S149.0;S152.0;S67.0;S2213.0;S1000.0
C9JP85	1	6.62828373736856	GO:0003700;GO:0005634;GO:0006357;GO:0003677	BP:biological regulation(GO:0065007);MF:transcription regulator activity(GO:0140110);CC:cellular anatomical entity(GO:0110165);MF:binding(GO:0005488)	hsa:4899	Apelin signaling pathway(hsa04371);Huntington disease(hsa05016)		Nuclear respiratory factor 1 (Fragment) OS=Homo sapiens OX=9606 GN=NRF1 PE=1 SV=	S136.0
C9JQV0	1	0.0			hsa:84310			Chromosome 7 open reading frame 50 (Fragment) OS=Homo sapiens OX=9606 GN=C7orf50 PE=1 SV=1	S59.0
C9JR56	1	0.0	GO:0006338;GO:0005634;GO:0001228;GO:0005654;GO:0000977;GO:0003677	MF:transcription regulator activity(GO:0140110);CC:cellular anatomical entity(GO:0110165);BP:cellular process(GO:0009987);MF:binding(GO:0005488)	hsa:23314;hsa:6304			DNA-binding protein SATB OS=Homo sapiens OX=9606 GN=SATB2 PE=1 SV=1	S535.0;S528.0
C9JXZ5	1	6.62828373736856	GO:0046718;GO:0098594;GO:0055037;GO:1903531;GO:0035577;GO:0016021;GO:0031201;GO:0097352;GO:0048471;GO:0031902;GO:0031901;GO:0016240;GO:1903076;GO:0005886;GO:0016192;GO:0019869;GO:0051607;GO:0005829;GO:0005764;GO:0005765;GO:1903595;GO:0015031;GO:0070254	BP:biological regulation(GO:0065007);CC:protein-containing complex(GO:0032991);CC:cellular anatomical entity(GO:0110165);BP:cellular process(GO:0009987);BP:multicellular organismal process(GO:0032501);BP:biological process involved in interspecies interaction between organisms(GO:0044419);MF:molecular function regulator activity(GO:0098772);BP:localization(GO:0051179);BP:response to stimulus(GO:0…	hsa:6844;hsa:6845;hsa:6843;hsa:8673;hsa:9341;hsa:8674	SNARE interactions in vesicular transport(hsa04130);Vasopressin-regulated water reabsorption(hsa04962);Platelet activation(hsa04611);Salivary secretion(hsa04970);Autophagy - animal(hsa04140);Phagosome(hsa04145);Synaptic vesicle cycle(hsa04721);Insulin secretion(hsa04911)	COG5143	Vesicle associated membrane protein 8 OS=Homo sapiens OX=9606 GN=VAMP8 PE=1 SV=1	T22.0
C9JYU6	1	6.62828373736856	GO:0005634;GO:0003677	CC:cellular anatomical entity(GO:0110165);MF:binding(GO:0005488)	hsa:55553;hsa:9580;hsa:11063;hsa:26959;hsa:8403;hsa:116036062;hsa:6665;hsa:11166;hsa:6660;hsa:6662;hsa:6663;hsa:56987;hsa:83595;hsa:10362;hsa:64321;hsa:23152;hsa:6657;hsa:6656;hsa:6736;hsa:54345;hsa:6658;hsa:30812	Spinocerebellar ataxia(hsa05017);Hippo signaling pathway(hsa04390);Signaling pathways regulating pluripotency of stem cells(hsa04550);cAMP signaling pathway(hsa04024);Wnt signaling pathway(hsa04310)		BBX high mobility group box domain containing (Fragment) OS=Homo sapiens OX=9606 GN=BBX PE=1 SV=1	S159.0
D2DXM9	1	-16.61	GO:1990837;GO:0000122;GO:0003700;GO:0005634;GO:0006260;GO:0045893;GO:0003677;GO:0045944	BP:biological regulation(GO:0065007);BP:metabolic process(GO:0008152);MF:transcription regulator activity(GO:0140110);CC:cellular anatomical entity(GO:0110165);BP:cellular process(GO:0009987);MF:binding(GO:0005488)	hsa:4774;hsa:4781;hsa:4782;hsa:4784			Nuclear factor 1 OS=Homo sapiens OX=9606 PE=2 SV=1	S353.0;S272.0;S293.0
D3DPS3	1	6.62828373736856	GO:0015630;GO:0000226	CC:cellular anatomical entity(GO:0110165);BP:cellular process(GO:0009987)	hsa:55700;hsa:9053;hsa:256714			Arginine/proline rich coiled-coil 1, isoform CRA_b OS=Homo sapiens OX=9606 GN=MAP7D1 PE=1 SV=1	S544.0;S534.0
D3DPU2	1	0.0	GO:0003779;GO:0030036;GO:0005886	CC:cellular anatomical entity(GO:0110165);BP:cellular process(GO:0009987);MF:binding(GO:0005488)	hsa:10486;hsa:10487			Adenylyl cyclase-associated protein OS=Homo sapiens OX=9606 GN=CAP1 PE=2 SV=1	S308.0;S310.0;T307.0
D3DQA6	1	6.62828373736856	GO:0016607;GO:0016787;GO:0001650;GO:0003724;GO:0003676;GO:0005524	CC:cellular anatomical entity(GO:0110165);MF:ATP-dependent activity(GO:0140657);MF:binding(GO:0005488);MF:catalytic activity(GO:0003824)	hsa:8653;hsa:55510;hsa:11056;hsa:51428;hsa:9188;hsa:1654;hsa:1655;hsa:1656;hsa:51202;hsa:1973;hsa:1974;hsa:9879;hsa:79009;hsa:11325;hsa:168400;hsa:54514;hsa:7919;hsa:54555;hsa:10521;hsa:9416;hsa:9775;hsa:57696;hsa:10212;hsa:79039;hsa:83479	RIG-I-like receptor signaling pathway(hsa04622);Viral carcinogenesis(hsa05203);Spliceosome(hsa03040);Proteoglycans in cancer(hsa05205);RNA degradation(hsa03018);mRNA surveillance pathway(hsa03015);Nucleocytoplasmic transport(hsa03013);Transcriptional misregulation in cancer(hsa05202);Hepatitis B(hsa05161)		ATP-dependent RNA helicase OS=Homo sapiens OX=9606 GN=DDX46 PE=3 SV=1	S804.0
D3DSS6	1	0.0	GO:0005737;GO:0010634;GO:0007264;GO:1900026;GO:0005096;GO:0005829;GO:0005085;GO:0031267;GO:1904754;GO:0005886;GO:0007520;GO:0016477;GO:1904694	BP:biological regulation(GO:0065007);CC:cellular anatomical entity(GO:0110165);BP:cellular process(GO:0009987);BP:developmental process(GO:0032502);BP:multicellular organismal process(GO:0032501);MF:molecular function regulator activity(GO:0098772);MF:binding(GO:0005488)	hsa:1795;hsa:1794;hsa:55619;hsa:1793;hsa:9732;hsa:80005	Focal adhesion(hsa04510);Rap1 signaling pathway(hsa04015);Regulation of actin cytoskeleton(hsa04810);Shigellosis(hsa05131);Chemokine signaling pathway(hsa04062);Fc gamma R-mediated phagocytosis(hsa04666);Bacterial invasion of epithelial cells(hsa05100);Yersinia infection(hsa05135)		Dedicator of cytokinesis 5, isoform CRA_a OS=Homo sapiens OX=9606 GN=DOCK5 PE=3 SV=1	S1779.0;S1337.0
D3DUJ3	2	-16.61	GO:0005783;GO:1902215;GO:0008285;GO:0006470;GO:1902233;GO:0010804;GO:0050860;GO:0042059;GO:0042593;GO:0050922;GO:0035335;GO:0097677;GO:0050728;GO:0000122;GO:0016021;GO:0030217;GO:0030971;GO:0042532;GO:0005654;GO:0061099;GO:0070104;GO:0045722;GO:0005178;GO:0008286;GO:0005793;GO:0030183;GO:0030218;GO:1902206;GO:1902227;GO:1902202;GO:0046627;GO:0019905;GO:1902237;GO:0005886;GO:0060339;GO:0045650;GO:…	BP:immune system process(GO:0002376);BP:biological regulation(GO:0065007);BP:metabolic process(GO:0008152);CC:cellular anatomical entity(GO:0110165);BP:cellular process(GO:0009987);BP:developmental process(GO:0032502);MF:binding(GO:0005488);MF:catalytic activity(GO:0003824)	hsa:5800;hsa:5803;hsa:5802;hsa:5786;hsa:5787;hsa:119069139;hsa:5783;hsa:5780;hsa:5781;hsa:5789;hsa:10076;hsa:26095;hsa:5791;hsa:5793;hsa:5792;hsa:5795;hsa:5794;hsa:5797;hsa:5796;hsa:5777;hsa:5775;hsa:5774;hsa:5771;hsa:5770;hsa:11122	Chronic myeloid leukemia(hsa05220);Proteoglycans in cancer(hsa05205);Ras signaling pathway(hsa04014);Herpes simplex virus 1 infection(hsa05168);Leukocyte transendothelial migration(hsa04670);Chemical carcinogenesis - reactive oxygen species(hsa05208);PD-L1 expression and PD-1 checkpoint pathway in cancer(hsa05235);B cell receptor signaling pathway(hsa04662);Leishmaniasis(hsa05140);JAK-STAT signal…	COG5599	Protein tyrosine phosphatase non-receptor type 2 OS=Homo sapiens OX=9606 GN=PTPN2 PE=1 SV=1	S194.0;S199.0;S205.0
D3DUP2	2	6.62828373736856	GO:0004674;GO:0005829;GO:0006468;GO:0005524	BP:metabolic process(GO:0008152);CC:cellular anatomical entity(GO:0110165);BP:cellular process(GO:0009987);MF:binding(GO:0005488);MF:catalytic activity(GO:0003824)	hsa:10783;hsa:9748;hsa:65125;hsa:29959;hsa:4750;hsa:4751;hsa:10494;hsa:6787;hsa:389840;hsa:284086;hsa:10769;hsa:27148;hsa:673;hsa:25989;hsa:10746;hsa:65266;hsa:65267;hsa:65268;hsa:341676;hsa:167359;hsa:340371;hsa:140609;hsa:4217;hsa:4215;hsa:4214	Chronic myeloid leukemia(hsa05220);GnRH signaling pathway(hsa04912);Acute myeloid leukemia(hsa05221);NOD-like receptor signaling pathway(hsa04621);Platinum drug resistance(hsa01524);Spinocerebellar ataxia(hsa05017);RIG-I-like receptor signaling pathway(hsa04622);Pathways in cancer(hsa05200);Vascular smooth muscle contraction(hsa04270);Protein processing in endoplasmic reticulum(hsa04141);Focal ad…		non-specific serine/threonine protein kinase OS=Homo sapiens OX=9606 GN=WNK1 PE=3 SV=1	S1703.0;S1737.0
D3DUZ3	1	-16.61	GO:0030224;GO:0040029;GO:0035458;GO:0003677;GO:0005737;GO:0097202;GO:0005730;GO:2000117;GO:0005634;GO:0045071;GO:0003690;GO:0010506;GO:0006914;GO:0016607;GO:0045087;GO:0006915;GO:0071479;GO:0043392;GO:0006954;GO:0042149;GO:0042771;GO:0051607;GO:0005829;GO:0000122;GO:0002218;GO:0045824;GO:0045944;GO:0032731	BP:immune system process(GO:0002376);BP:biological regulation(GO:0065007);BP:metabolic process(GO:0008152);CC:cellular anatomical entity(GO:0110165);BP:cellular process(GO:0009987);BP:developmental process(GO:0032502);BP:biological process involved in interspecies interaction between organisms(GO:0044419);MF:binding(GO:0005488);BP:response to stimulus(GO:0050896)	hsa:3428;hsa:9447;hsa:149628;hsa:4332	Cytosolic DNA-sensing pathway(hsa04623);NOD-like receptor signaling pathway(hsa04621)		Interferon, gamma-inducible protein 16, isoform CRA_a OS=Homo sapiens OX=9606 GN=IFI16 PE=4 SV=1	S157.0
D3DWL9	1	-16.61	GO:0005847;GO:0005634;GO:0019899;GO:0005654;GO:0003676;GO:0098789;GO:0006378;GO:0035925	BP:metabolic process(GO:0008152);CC:protein-containing complex(GO:0032991);CC:cellular anatomical entity(GO:0110165);BP:cellular process(GO:0009987);MF:binding(GO:0005488)	hsa:29894;hsa:23450;hsa:1642	Ubiquitin mediated proteolysis(hsa04120);Viral carcinogenesis(hsa05203);Spliceosome(hsa03040);Nucleotide excision repair(hsa03420);Human immunodeficiency virus 1 infection(hsa05170);mRNA surveillance pathway(hsa03015);Hepatitis B(hsa05161)	COG5161	Cleavage and polyadenylation specific factor 1, 160kDa, isoform CRA_a OS=Homo sapiens OX=9606 GN=CPSF1 PE=4 SV=1	S687.0;S688.0
D6RFG8	1	-16.61	GO:0005737;GO:0006220;GO:0004138;GO:0106383;GO:0043771;GO:0016310;GO:0005829;GO:0004136;GO:0004137;GO:0005739;GO:0005654;GO:1901293;GO:0019136;GO:0005524;GO:0042803	BP:metabolic process(GO:0008152);CC:cellular anatomical entity(GO:0110165);BP:cellular process(GO:0009987);MF:binding(GO:0005488);MF:catalytic activity(GO:0003824)	hsa:284349;hsa:7084;hsa:1633;hsa:1716;hsa:253769;hsa:124900866	Drug metabolism - other enzymes(hsa00983);Herpes simplex virus 1 infection(hsa05168);Nucleotide metabolism(hsa01232);Purine metabolism(hsa00230);Metabolic pathways(hsa01100);Pyrimidine metabolism(hsa00240)	COG1428	Deoxycytidine kinase OS=Homo sapiens OX=9606 GN=DCK PE=1 SV=1	S74.0
D6RGJ2	1	0.0	GO:0005654;GO:0070530;GO:0005829;GO:0005737	CC:cellular anatomical entity(GO:0110165);MF:binding(GO:0005488)	hsa:79155			TNFAIP3 interacting protein 2 OS=Homo sapiens OX=9606 GN=TNIP2 PE=1 SV=1	S186.0
D6W4Z6	1	0.0	GO:0005971;GO:0009185;GO:0005829;GO:0004748;GO:0009263;GO:0009265;GO:0016491;GO:1900087	BP:biological regulation(GO:0065007);BP:metabolic process(GO:0008152);CC:protein-containing complex(GO:0032991);CC:cellular anatomical entity(GO:0110165);BP:cellular process(GO:0009987);MF:catalytic activity(GO:0003824)	hsa:50484;hsa:6241	Drug metabolism - other enzymes(hsa00983);Nucleotide metabolism(hsa01232);Purine metabolism(hsa00230);Metabolic pathways(hsa01100);p53 signaling pathway(hsa04115);Pyrimidine metabolism(hsa00240);Glutathione metabolism(hsa00480)	COG0208	HCG23833, isoform CRA_b OS=Homo sapiens OX=9606 GN=hCG_23833 PE=3 SV=1	S80.0;T93.0
D9I4E1	1	0.0	GO:0006298;GO:0009410;GO:0070914;GO:0044877;GO:0071942;GO:0000109;GO:0090734;GO:0005737;GO:0140612;GO:0000720;GO:0031573;GO:0005730;GO:0005634;GO:0003713;GO:0005739;GO:0005654;GO:0010996;GO:0003697;GO:0006281;GO:0006289;GO:0045893;GO:0005886;GO:0000111;GO:0010224;GO:0043231;GO:0000404;GO:0000405;GO:0005829;GO:0003684;GO:1901990	BP:biological regulation(GO:0065007);BP:metabolic process(GO:0008152);CC:protein-containing complex(GO:0032991);MF:transcription regulator activity(GO:0140110);CC:cellular anatomical entity(GO:0110165);BP:cellular process(GO:0009987);MF:small molecule sensor activity(GO:0140299);MF:binding(GO:0005488);BP:response to stimulus(GO:0050896)	hsa:7508	Nucleotide excision repair(hsa03420)	COG5535	Xeroderma pigmentosum complementation group C OS=Homo sapiens OX=9606 GN=XPC PE=2 SV=	S94.0
E5RFM9	1	0.0	GO:0007052	BP:cellular process(GO:0009987)	hsa:10579;hsa:6867			Transforming acidic coiled-coil containing protein 1 OS=Homo sapiens OX=9606 GN=TACC1 PE=1 SV=1	S27.0
E7EMZ9	2	13.25656747473712			hsa:10579;hsa:10460;hsa:6867			Transforming acidic coiled-coil containing protein 2 OS=Homo sapiens OX=9606 GN=TACC2 PE=1 SV=1	S2272.0;S2276.0;S2314.0;S2522.0
E7EPN9	1	0.0	GO:0005829	CC:cellular anatomical entity(GO:0110165)	hsa:23215;hsa:84726;hsa:7916			Proline rich coiled-coil 2C OS=Homo sapiens OX=9606 GN=PRRC2C PE=1 SV=1	S2107.0;S880.0;T2675.0
E7EQL5	1	6.62828373736856	GO:0007018;GO:0005868	CC:protein-containing complex(GO:0032991);BP:cellular process(GO:0009987)	hsa:1780;hsa:1781	Vasopressin-regulated water reabsorption(hsa04962);Salmonella infection(hsa05132);Phagosome(hsa04145)		Dynein cytoplasmic 1 intermediate chain 2 (Fragment) OS=Homo sapiens OX=9606 GN=DYNC1I2 PE=1 SV=1	S81.0;S84.0
E7ER60	1	6.62828373736856	GO:0034595;GO:0006661;GO:0003723;GO:0004439;GO:0046856	BP:metabolic process(GO:0008152);BP:cellular process(GO:0009987);MF:binding(GO:0005488);MF:catalytic activity(GO:0003824)	hsa:27124;hsa:56623;hsa:4952;hsa:3633;hsa:3635;hsa:3636;hsa:8871;hsa:51763;hsa:8867;hsa:418498	Inositol phosphate metabolism(hsa00562);Fc epsilon RI signaling pathway(hsa04664);B cell receptor signaling pathway(hsa04662);Phosphatidylinositol signaling system(hsa04070);Metabolic pathways(hsa01100);Fc gamma R-mediated phagocytosis(hsa04666);Insulin signaling pathway(hsa04910)	COG5411	Synaptojanin 2 OS=Homo sapiens OX=9606 GN=SYNJ2 PE=1 SV=2	S467.0
E7ESD2	2	13.25656747473712	GO:0005829;GO:0043231;GO:0005730	CC:cellular anatomical entity(GO:0110165)	hsa:387680;hsa:253725	Endocytosis(hsa04144)		WASH complex subunit 2A OS=Homo sapiens OX=9606 GN=WASHC2A PE=1 SV=	S620.0;S728.0;S1013.0;S284.0;S288.0;S333.0;S539.0;S992.0
E7ETD6	1	0.0	GO:0046872;GO:0016589;GO:0006357	BP:biological regulation(GO:0065007);CC:protein-containing complex(GO:0032991);MF:binding(GO:0005488)	hsa:8019;hsa:124905345;hsa:27443;hsa:11177;hsa:8850;hsa:80853;hsa:5253;hsa:29994;hsa:2186;hsa:2648;hsa:23133;hsa:676;hsa:11176;hsa:23476;hsa:124903972;hsa:326;hsa:26038;hsa:1107;hsa:51317;hsa:8805;hsa:51592;hsa:6046;hsa:1108;hsa:23774;hsa:124905376	Thyroid hormone signaling pathway(hsa04919);Human papillomavirus infection(hsa05165);Ubiquitin mediated proteolysis(hsa04120);Viral carcinogenesis(hsa05203);Human T-cell leukemia virus 1 infection(hsa05166);Notch signaling pathway(hsa04330);Primary immunodeficiency(hsa05340);Viral life cycle - HIV-1(hsa03250)	COG5076	Bromodomain PHD finger transcription factor (Fragment) OS=Homo sapiens OX=9606 GN=BPTF PE=1 SV=3	S77.0
E7EV99	1	0.0	GO:0005856;GO:0005200;GO:0048873;GO:0000902;GO:0006884;GO:0071277;GO:0030218;GO:0001701;GO:0005912;GO:0035264;GO:0005886;GO:1903142;GO:1903393;GO:0020027	BP:biological regulation(GO:0065007);BP:metabolic process(GO:0008152);CC:cellular anatomical entity(GO:0110165);MF:structural molecule activity(GO:0005198);BP:cellular process(GO:0009987);BP:developmental process(GO:0032502);BP:multicellular organismal process(GO:0032501);BP:growth(GO:0040007);BP:response to stimulus(GO:0050896)	hsa:120;hsa:118;hsa:119		COG0235	Adducin 1 OS=Homo sapiens OX=9606 GN=ADD1 PE=1 SV=1	S12.0;S600.0;S436.0
E7EVG2	2	0.0	GO:0016586;GO:0003682;GO:0006338;GO:0003677	CC:protein-containing complex(GO:0032991);BP:cellular process(GO:0009987);MF:binding(GO:0005488)	hsa:8019;hsa:55023;hsa:6872;hsa:27443;hsa:2648;hsa:8850;hsa:55193;hsa:29994;hsa:2186;hsa:11177;hsa:676;hsa:138474;hsa:65980;hsa:6597;hsa:6595;hsa:55870;hsa:10902;hsa:23476;hsa:2033;hsa:8805;hsa:1387;hsa:6046;hsa:23774;hsa:7862;hsa:54014	Thyroid hormone signaling pathway(hsa04919);Pathways in cancer(hsa05200);TGF-beta signaling pathway(hsa04350);Human papillomavirus infection(hsa05165);HIF-1 signaling pathway(hsa04066);Viral carcinogenesis(hsa05203);Basal transcription factors(hsa03022);Tuberculosis(hsa05152);Human T-cell leukemia virus 1 infection(hsa05166);Lysine degradation(hsa00310);Growth hormone synthesis, secretion and act…	COG5076	Polybromo 1 (Fragment) OS=Homo sapiens OX=9606 GN=PBRM1 PE=1 SV=8	S10.0;S14.0;S39.0
E7EX17	2	0.0	GO:0033592;GO:0034057;GO:0005829;GO:0097010;GO:0001731;GO:0043024;GO:0003743	MF:translation regulator activity(GO:0045182);CC:cellular anatomical entity(GO:0110165);BP:cellular process(GO:0009987);MF:binding(GO:0005488)	hsa:7458;hsa:1975;hsa:23029	Proteoglycans in cancer(hsa05205);PI3K-Akt signaling pathway(hsa04151);mTOR signaling pathway(hsa04150)	COG0724	Eukaryotic translation initiation factor 4B OS=Homo sapiens OX=9606 GN=EIF4B PE=1 SV=	S93.0;S464.0;S450.0
E7EX82	2	0.0	GO:0005654;GO:0005634;GO:0008270	CC:cellular anatomical entity(GO:0110165);MF:binding(GO:0005488)	hsa:80012;hsa:1912;hsa:1911			Polyhomeotic homolog 3 OS=Homo sapiens OX=9606 GN=PHC3 PE=1 SV=1	S575.0;T568.0
E7EXA6	1	6.62828373736856	GO:0016887;GO:0005524	MF:binding(GO:0005488);MF:catalytic activity(GO:0003824)	hsa:79915;hsa:5981;hsa:63922;hsa:5985	Nucleotide excision repair(hsa03420);Mismatch repair(hsa03430);DNA replication(hsa03030)		Chromosome transmission fidelity factor 18 OS=Homo sapiens OX=9606 GN=CHTF18 PE=1 SV=2	S225.0;S871.0
E9PB51	1	6.62828373736856	GO:0032922;GO:0035773;GO:0031016;GO:0008270;GO:0051149;GO:0016607;GO:0000381;GO:0005730;GO:0097167;GO:0003730;GO:0048471;GO:0045727;GO:0008380;GO:0030332;GO:0032055;GO:0046626;GO:0035278;GO:0010494;GO:0035883;GO:0046685;GO:0035198;GO:0097158;GO:0005829;GO:0046822;GO:0003723;GO:0043153;GO:0045947;GO:0002192;GO:0006397	BP:biological regulation(GO:0065007);BP:metabolic process(GO:0008152);CC:cellular anatomical entity(GO:0110165);BP:cellular process(GO:0009987);BP:developmental process(GO:0032502);BP:multicellular organismal process(GO:0032501);BP:rhythmic process(GO:0048511);BP:localization(GO:0051179);MF:binding(GO:0005488);BP:response to stimulus(GO:0050896)	hsa:10659;hsa:10658;hsa:11189;hsa:56853;hsa:132430;hsa:60680;hsa:6429;hsa:7072;hsa:7073;hsa:6421;hsa:60677;hsa:83759;hsa:27303;hsa:1996;hsa:1994;hsa:26528;hsa:55131;hsa:5936;hsa:100526737;hsa:6431;hsa:10432;hsa:55269;hsa:642659;hsa:4841;hsa:3178	Ribosome biogenesis in eukaryotes(hsa03008);IL-17 signaling pathway(hsa04657);Spliceosome(hsa03040);Herpes simplex virus 1 infection(hsa05168);AMPK signaling pathway(hsa04152);RNA degradation(hsa03018);mRNA surveillance pathway(hsa03015);Amyotrophic lateral sclerosis(hsa05014)		RNA binding motif protein 4 (Fragment) OS=Homo sapiens OX=9606 GN=RBM4 PE=1 SV=	S86.0
E9PC05	1	0.0	GO:0017018;GO:0007229;GO:0006470;GO:0005829;GO:0016301;GO:0004722;GO:0005654;GO:0016310;GO:0046872;GO:0005634	BP:biological regulation(GO:0065007);BP:metabolic process(GO:0008152);CC:cellular anatomical entity(GO:0110165);BP:cellular process(GO:0009987);MF:binding(GO:0005488);MF:catalytic activity(GO:0003824)	hsa:9647;hsa:22843;hsa:80895		COG0631	ILK associated serine/threonine phosphatase (Fragment) OS=Homo sapiens OX=9606 GN=ILKAP PE=1 SV=1	S13.0
E9PCV4	1	6.62828373736856			hsa:56848;hsa:64781;hsa:8877;hsa:55750	Calcium signaling pathway(hsa04020);Sphingolipid signaling pathway(hsa04071);Tuberculosis(hsa05152);Apelin signaling pathway(hsa04371);Metabolic pathways(hsa01100);Fc gamma R-mediated phagocytosis(hsa04666);Sphingolipid metabolism(hsa00600);Phospholipase D signaling pathway(hsa04072);Glycerolipid metabolism(hsa00561);VEGF signaling pathway(hsa04370)	COG1597	Sphingosine kinase 2 OS=Homo sapiens OX=9606 GN=SPHK2 PE=1 SV=2	S193.0
E9PER6	1	6.62828373736856	GO:0004674;GO:0006468;GO:0005524	BP:metabolic process(GO:0008152);BP:cellular process(GO:0009987);MF:binding(GO:0005488);MF:catalytic activity(GO:0003824)	hsa:5584;hsa:5581;hsa:10000;hsa:5583;hsa:9252;hsa:5588;hsa:27330;hsa:5578;hsa:119069136;hsa:5170;hsa:6446;hsa:10110;hsa:6195;hsa:5592;hsa:6198;hsa:6199;hsa:6196;hsa:6197;hsa:23678;hsa:207;hsa:5566;hsa:5567;hsa:5613;hsa:5568;hsa:100533105	Endocrine and other factor-regulated calcium reabsorption(hsa04961);Calcium signaling pathway(hsa04020);Chronic myeloid leukemia(hsa05220);GnRH signaling pathway(hsa04912);Adrenergic signaling in cardiomyocytes(hsa04261);Acute myeloid leukemia(hsa05221);Taste transduction(hsa04742);Thyroid hormone signaling pathway(hsa04919);Platinum drug resistance(hsa01524);Spinocerebellar ataxia(hsa05017);Vaso…		3-phosphoinositide-dependent protein kinase 1 OS=Homo sapiens OX=9606 GN=PDPK1 PE=1 SV=1	S214.0;T486.0
E9PFK5	2	0.0	GO:0005654;GO:0032040;GO:0042254;GO:0019899;GO:0005730	CC:protein-containing complex(GO:0032991);CC:cellular anatomical entity(GO:0110165);BP:cellular process(GO:0009987);MF:binding(GO:0005488)	hsa:8602			NOP14 nucleolar protein OS=Homo sapiens OX=9606 GN=NOP14 PE=1 SV=1	S157.0;S146.0;S148.0
E9PGC8	1	6.62828373736856	GO:0031114;GO:0043025;GO:0008017;GO:0016358;GO:0030425;GO:0005875;GO:0003779;GO:0000226;GO:0045202;GO:0007409;GO:0005874;GO:0005829	BP:biological regulation(GO:0065007);CC:protein-containing complex(GO:0032991);CC:cellular anatomical entity(GO:0110165);BP:cellular process(GO:0009987);BP:developmental process(GO:0032502);MF:binding(GO:0005488)	hsa:4130;hsa:4131;hsa:55201	Viral life cycle - HIV-1(hsa03250)		Microtubule associated protein 1A OS=Homo sapiens OX=9606 GN=MAP1A PE=1 SV=1	S1234.0;S2056.0
E9PGM9	1	6.62828373736856	GO:0003723	MF:binding(GO:0005488)	hsa:8241;hsa:10181;hsa:10180			RNA binding motif protein 6 OS=Homo sapiens OX=9606 GN=RBM6 PE=1 SV=1	S230.0
E9PGT3	5	13.25656747473712	GO:0018105;GO:2000491;GO:0035556;GO:0106310;GO:0005737;GO:0005819;GO:0005634;GO:0000287;GO:0005654;GO:0004674;GO:0043066;GO:0004712;GO:0004711;GO:0043027;GO:0006468;GO:0016301;GO:0045893;GO:0072574;GO:0005829;GO:0043154;GO:0045944;GO:0005524;GO:0140297	BP:biological regulation(GO:0065007);BP:metabolic process(GO:0008152);CC:cellular anatomical entity(GO:0110165);BP:cellular process(GO:0009987);MF:molecular function regulator activity(GO:0098772);MF:binding(GO:0005488);MF:catalytic activity(GO:0003824)	hsa:5584;hsa:5585;hsa:5586;hsa:5580;hsa:10000;hsa:5583;hsa:9252;hsa:5588;hsa:27330;hsa:5579;hsa:5578;hsa:8986;hsa:6199;hsa:5582;hsa:6446;hsa:10110;hsa:23678;hsa:6198;hsa:5590;hsa:6196;hsa:6197;hsa:6195;hsa:207;hsa:5566;hsa:100533105	Endocrine and other factor-regulated calcium reabsorption(hsa04961);Calcium signaling pathway(hsa04020);Chronic myeloid leukemia(hsa05220);GnRH signaling pathway(hsa04912);Adrenergic signaling in cardiomyocytes(hsa04261);Acute myeloid leukemia(hsa05221);Taste transduction(hsa04742);Thyroid hormone signaling pathway(hsa04919);NOD-like receptor signaling pathway(hsa04621);Platinum drug resistance(h…		Ribosomal protein S6 kinase OS=Homo sapiens OX=9606 GN=RPS6KA1 PE=1 SV=1	S221.0;S676.0;S369.0;S209.0;S352.0;T348.0
E9PHY5	5	-16.61	GO:0005856;GO:0003779;GO:0042731;GO:0031032;GO:0030866;GO:0005198;GO:0005654;GO:0005938;GO:1904778;GO:0005886;GO:0030507;GO:0030054;GO:0008180	BP:biological regulation(GO:0065007);CC:protein-containing complex(GO:0032991);CC:cellular anatomical entity(GO:0110165);MF:structural molecule activity(GO:0005198);BP:cellular process(GO:0009987);MF:binding(GO:0005488)	hsa:10160;hsa:29116;hsa:90167;hsa:5962;hsa:7430;hsa:54566;hsa:55691;hsa:57669;hsa:143162;hsa:5784;hsa:5783;hsa:4771;hsa:4478;hsa:23136;hsa:84978;hsa:257019;hsa:23150;hsa:11099;hsa:2035;hsa:64097;hsa:2037;hsa:2036;hsa:9855;hsa:5775;hsa:5774	Hippo signaling pathway - multiple species(hsa04392);Rap1 signaling pathway(hsa04015);Regulation of actin cytoskeleton(hsa04810);Proteoglycans in cancer(hsa05205);Leukocyte transendothelial migration(hsa04670);Cholesterol metabolism(hsa04979);Apoptosis(hsa04210);Adherens junction(hsa04520);Gastric acid secretion(hsa04971);Measles(hsa05162);Hippo signaling pathway(hsa04390);Pathogenic Escherichia …		Erythrocyte membrane protein band 4.1 like 2 OS=Homo sapiens OX=9606 GN=EPB41L2 PE=1 SV=1	S39.0;S598.0;S402.0;S550.0;S170.0
E9PJ38	1	0.0	GO:0016021;GO:0006915;GO:0000139	CC:cellular anatomical entity(GO:0110165);BP:cellular process(GO:0009987)	hsa:9166	Estrogen signaling pathway(hsa04915)		Estrogen receptor binding site associated antigen 9 (Fragment) OS=Homo sapiens OX=9606 GN=EBAG9 PE=1 SV=1	S36.0
E9PJF0	2	-9.98171626263144	GO:1903351;GO:0043330;GO:0051403;GO:0005635;GO:0031281;GO:0035066;GO:0032212;GO:0072584;GO:0061308;GO:0060020;GO:0005901;GO:0010628;GO:0060324;GO:0070498;GO:0034198;GO:0005925;GO:0120041;GO:0030641;GO:0106310;GO:0005856;GO:0038083;GO:0071356;GO:0005634;GO:0005770;GO:0051493;GO:0060440;GO:0042802;GO:0048538;GO:0019233;GO:0030878;GO:0071260;GO:0001784;GO:2000641;GO:0019902;GO:0005794;GO:0006468;GO:…	BP:biological regulation(GO:0065007);BP:metabolic process(GO:0008152);CC:cellular anatomical entity(GO:0110165);BP:cellular process(GO:0009987);BP:developmental process(GO:0032502);BP:multicellular organismal process(GO:0032501);BP:localization(GO:0051179);MF:binding(GO:0005488);MF:catalytic activity(GO:0003824);BP:response to stimulus(GO:0050896)	hsa:8558;hsa:983;hsa:984;hsa:5128;hsa:5127;hsa:5597;hsa:1018;hsa:1017;hsa:22858;hsa:5603;hsa:5602;hsa:5601;hsa:5600;hsa:6300;hsa:225689;hsa:5596;hsa:5595;hsa:5594;hsa:5599;hsa:5598;hsa:1432;hsa:1022;hsa:51701;hsa:8999;hsa:1020	Chronic myeloid leukemia(hsa05220);GnRH signaling pathway(hsa04912);Adrenergic signaling in cardiomyocytes(hsa04261);Acute myeloid leukemia(hsa05221);Thyroid hormone signaling pathway(hsa04919);NOD-like receptor signaling pathway(hsa04621);Platinum drug resistance(hsa01524);Spinocerebellar ataxia(hsa05017);IL-17 signaling pathway(hsa04657);RIG-I-like receptor signaling pathway(hsa04622);Pathways …		Mitogen-activated protein kinase OS=Homo sapiens OX=9606 GN=MAPK3 PE=1 SV=1	T202.0;Y204.0
E9PK91	11	13.25656747473712	GO:0016607;GO:1990830;GO:0005634;GO:0006915;GO:0045892;GO:2000144;GO:0003677;GO:2001244;GO:2001022;GO:0043620	BP:biological regulation(GO:0065007);CC:cellular anatomical entity(GO:0110165);BP:cellular process(GO:0009987);MF:binding(GO:0005488);BP:response to stimulus(GO:0050896)	hsa:9967;hsa:731605;hsa:256643;hsa:9774			BCL2 associated transcription factor 1 OS=Homo sapiens OX=9606 GN=BCLAF1 PE=1 SV=	S385.0;S389.0;S512.0;S198.0;S397.0;S177.0;S578.0;S658.0;S183.0;S222.0;S531.0;S285.0;S287.0;S290.0;Y284.0
E9PM92	1	0.0	GO:0016021	CC:cellular anatomical entity(GO:0110165)	hsa:10944			Small acidic protein OS=Homo sapiens OX=9606 GN=C11orf58 PE=1 SV=	S17.0
E9PMQ6	1	0.0	GO:0045931;GO:0071480;GO:0031490;GO:0034620;GO:2001033;GO:0043565;GO:0016605;GO:0097165;GO:0005813;GO:0005634;GO:0000165;GO:0097431;GO:0065003;GO:0140296;GO:0000776;GO:0048471;GO:0051879;GO:0042802;GO:0008284;GO:0061408;GO:0101031;GO:0031333;GO:0001162;GO:0051091;GO:0071276;GO:0019901;GO:0009299;GO:0072738;GO:1990841;GO:0043621;GO:0071280;GO:0001227;GO:0061770;GO:0003700;GO:0045651;GO:0005829;GO:…	BP:biological regulation(GO:0065007);BP:metabolic process(GO:0008152);CC:protein-containing complex(GO:0032991);MF:transcription regulator activity(GO:0140110);CC:cellular anatomical entity(GO:0110165);BP:cellular process(GO:0009987);MF:binding(GO:0005488);BP:response to stimulus(GO:0050896)	hsa:124535;hsa:159119;hsa:101927685;hsa:86614;hsa:3298;hsa:3299;hsa:100506164;hsa:101928917;hsa:100130086;hsa:3297	Legionellosis(hsa05134)	COG5169	Heat shock transcription factor 1 OS=Homo sapiens OX=9606 GN=HSF1 PE=1 SV=2	S363.0;S314.0
E9PMS6	4	-26.59171626263144	GO:0030155;GO:0046872;GO:0016021;GO:0023051	BP:biological regulation(GO:0065007);CC:cellular anatomical entity(GO:0110165);MF:binding(GO:0005488)	hsa:22998;hsa:8796;hsa:4008	Adherens junction(hsa04520)		LIM domain 7 OS=Homo sapiens OX=9606 GN=LMO7 PE=1 SV=1	S591.0;S553.0;S556.0;S370.0;S1102.0;S1085.0;S267.0;S269.0;S251.0;S525.0;S432.0;T555.0
E9PMT9	1	6.62828373736856	GO:0060718;GO:0001227;GO:0005730;GO:0060707;GO:0005829;GO:0048144;GO:0005634;GO:0070365;GO:0005654;GO:0090575;GO:0006357;GO:0045944;GO:0032877;GO:0005667;GO:0000978;GO:0032466;GO:0002040;GO:0033301;GO:0042802;GO:0000981	BP:biological regulation(GO:0065007);CC:protein-containing complex(GO:0032991);MF:transcription regulator activity(GO:0140110);CC:cellular anatomical entity(GO:0110165);BP:reproductive process(GO:0022414);BP:cellular process(GO:0009987);BP:developmental process(GO:0032502);MF:binding(GO:0005488)	hsa:79733;hsa:144455			E2F transcription factor 8 (Fragment) OS=Homo sapiens OX=9606 GN=E2F8 PE=1 SV=1	S102.0
E9PNJ4	2	-33.22	GO:0032237;GO:0005246;GO:0030176;GO:0006816;GO:0046872	BP:biological regulation(GO:0065007);CC:cellular anatomical entity(GO:0110165);MF:molecular function regulator activity(GO:0098772);BP:localization(GO:0051179);MF:binding(GO:0005488)	hsa:6786;hsa:57620	Calcium signaling pathway(hsa04020);Platelet activation(hsa04611)		Stromal interaction molecule 1 OS=Homo sapiens OX=9606 GN=STIM1 PE=1 SV=1	S84.0;S435.0;S346.0;S443.0;S445.0
F1T0E5	1	6.62828373736856	GO:1990504;GO:0031410;GO:0098793;GO:0015031;GO:0016079	CC:cellular anatomical entity(GO:0110165);BP:cellular process(GO:0009987);BP:localization(GO:0051179)	hsa:93664;hsa:8618			Calcium dependent secretion activator OS=Homo sapiens OX=9606 GN=CADPS PE=1 SV=	S91.0;S98.0;S261.0
F2Z357	1	-16.61	GO:0051056;GO:0005096	BP:biological regulation(GO:0065007);MF:molecular function regulator activity(GO:0098772)	hsa:23094;hsa:23108;hsa:5909;hsa:57186;hsa:26037;hsa:84253;hsa:57568;hsa:253959;hsa:6494;hsa:7249	Thyroid hormone signaling pathway(hsa04919);Rap1 signaling pathway(hsa04015);Human papillomavirus infection(hsa05165);Ras signaling pathway(hsa04014);Herpes simplex virus 1 infection(hsa05168);Human cytomegalovirus infection(hsa05163);Leukocyte transendothelial migration(hsa04670);AMPK signaling pathway(hsa04152);Thermogenesis(hsa04714);Insulin signaling pathway(hsa04910);Cellular senescence(hsa0…		RAP1 GTPase activating protein OS=Homo sapiens OX=9606 GN=RAP1GAP PE=1 SV=1	S484.0;S460.0;S499.0
F4ZW66	1	-16.61	GO:0005737;GO:0006468;GO:0051607;GO:0005730;GO:0005634;GO:0017148;GO:1990904;GO:0045071;GO:0005739;GO:0005654;GO:0003725;GO:0045892;GO:0045893;GO:0003677;GO:0035925	BP:biological regulation(GO:0065007);BP:metabolic process(GO:0008152);CC:protein-containing complex(GO:0032991);CC:cellular anatomical entity(GO:0110165);BP:cellular process(GO:0009987);BP:biological process involved in interspecies interaction between organisms(GO:0044419);MF:binding(GO:0005488);BP:response to stimulus(GO:0050896)	hsa:55342;hsa:27067;hsa:51663;hsa:3609;hsa:3608;hsa:23217;hsa:104;hsa:105;hsa:6780			NF110b OS=Homo sapiens OX=9606 PE=2 SV=1	S382.0;S482.0;T596.0
F5H3K2	1	0.0	GO:0005635;GO:0060061;GO:0016055;GO:0030178	BP:biological regulation(GO:0065007);CC:cellular anatomical entity(GO:0110165);BP:cellular process(GO:0009987);BP:developmental process(GO:0032502)	hsa:64897			Protein CUSTOS (Fragment) OS=Homo sapiens OX=9606 GN=C12orf43 PE=1 SV=1	S134.0
F5H578	1	0.0	GO:0005634;GO:0045292	BP:metabolic process(GO:0008152);CC:cellular anatomical entity(GO:0110165);BP:cellular process(GO:0009987)	hsa:55660;hsa:256536;hsa:10915;hsa:25766	Spliceosome(hsa03040)	COG5104	Pre-mRNA processing factor 40 homolog A OS=Homo sapiens OX=9606 GN=PRPF40A PE=1 SV=4	S824.0;T388.0
F5H5U2	1	0.0	GO:0016787;GO:0003676;GO:0005730;GO:0005829;GO:0016020;GO:0005654;GO:0003724;GO:0003723;GO:0016887;GO:0005524	CC:cellular anatomical entity(GO:0110165);MF:ATP-dependent activity(GO:0140657);MF:binding(GO:0005488);MF:catalytic activity(GO:0003824)	hsa:8653;hsa:54606;hsa:55510;hsa:51428;hsa:1654;hsa:1655;hsa:1656;hsa:51202;hsa:1973;hsa:1974;hsa:9879;hsa:11325;hsa:54514;hsa:7919;hsa:54555;hsa:55661;hsa:10521;hsa:9416;hsa:9775;hsa:1662;hsa:57696;hsa:64794;hsa:79039;hsa:83479;hsa:8886	RIG-I-like receptor signaling pathway(hsa04622);Viral carcinogenesis(hsa05203);Spliceosome(hsa03040);Proteoglycans in cancer(hsa05205);RNA degradation(hsa03018);mRNA surveillance pathway(hsa03015);Nucleocytoplasmic transport(hsa03013);Transcriptional misregulation in cancer(hsa05202);Hepatitis B(hsa05161)		ATP-dependent RNA helicase OS=Homo sapiens OX=9606 GN=DDX55 PE=1 SV=1	S513.0
F8TAD1	1	6.62828373736856	GO:0005737;GO:0043565;GO:0031625;GO:0045732;GO:0003700;GO:0005634;GO:0006915;GO:0001228;GO:0008013;GO:0043065;GO:0032873;GO:0010508;GO:0043066;GO:0071455;GO:0045722;GO:0009267;GO:0000981	BP:biological regulation(GO:0065007);MF:transcription regulator activity(GO:0140110);CC:cellular anatomical entity(GO:0110165);BP:cellular process(GO:0009987);MF:binding(GO:0005488);BP:response to stimulus(GO:0050896)	hsa:84839;hsa:401;hsa:127343;hsa:257;hsa:91464;hsa:60529;hsa:100132074;hsa:5308;hsa:4303;hsa:8929;hsa:5077;hsa:338917;hsa:170302;hsa:30062;hsa:644168;hsa:51450;hsa:5081;hsa:5080;hsa:6473;hsa:5309;hsa:6474;hsa:8092;hsa:30813;hsa:2309;hsa:2308	Maturity onset diabetes of the young(hsa04950);Thyroid hormone signaling pathway(hsa04919);Pathways in cancer(hsa05200);TGF-beta signaling pathway(hsa04350);Human papillomavirus infection(hsa05165);Ras signaling pathway(hsa04014);Shigellosis(hsa05131);AMPK signaling pathway(hsa04152);Chemical carcinogenesis - reactive oxygen species(hsa05208);Chemokine signaling pathway(hsa04062);Insulin signalin…		Pax7-forkhead fusion protein (Fragment) OS=Homo sapiens OX=9606 PE=2 SV=	S303.0
F8VPD4	3	6.62828373736856	GO:0008270;GO:0016363;GO:0006225;GO:0006207;GO:0005829;GO:0006541;GO:0019899;GO:0042802;GO:0044205;GO:0004151;GO:0004088;GO:0046872;GO:0016597;GO:0005524;GO:0004070	BP:metabolic process(GO:0008152);CC:cellular anatomical entity(GO:0110165);BP:cellular process(GO:0009987);MF:binding(GO:0005488);MF:catalytic activity(GO:0003824)	hsa:5009;hsa:790;hsa:10570;hsa:1373	Biosynthesis of cofactors(hsa01240);Biosynthesis of amino acids(hsa01230);Arginine biosynthesis(hsa00220);Carbon metabolism(hsa01200);Metabolic pathways(hsa01100);Pyrimidine metabolism(hsa00240);Alanine, aspartate and glutamate metabolism(hsa00250);Nitrogen metabolism(hsa00910)	COG0505;COG0540;COG0458	CAD protein OS=Homo sapiens OX=9606 GN=CAD PE=1 SV=1	S1875.0;S1796.0;S1343.0
F8VRB8	1	0.0	GO:0016592;GO:0005634;GO:0006357;GO:0003712	BP:biological regulation(GO:0065007);CC:protein-containing complex(GO:0032991);MF:transcription regulator activity(GO:0140110);CC:cellular anatomical entity(GO:0110165)	hsa:23389;hsa:9969	Thyroid hormone signaling pathway(hsa04919)		Mediator complex subunit 13L (Fragment) OS=Homo sapiens OX=9606 GN=MED13L PE=1 SV=2	S913.0
F8VUA7	2	6.62828373736856	GO:0016021;GO:0008289;GO:0006869	CC:cellular anatomical entity(GO:0110165);BP:localization(GO:0051179);MF:binding(GO:0005488)	hsa:26031;hsa:23762;hsa:9885;hsa:114876;hsa:114884;hsa:114882;hsa:114883;hsa:114880;hsa:114881;hsa:114879;hsa:114885	Cholesterol metabolism(hsa04979)		Oxysterol-binding protein (Fragment) OS=Homo sapiens OX=9606 GN=OSBPL8 PE=1 SV=	S11.0;S35.0
F8VZJ2	1	6.62828373736856	GO:0005737;GO:0005854;GO:0006612;GO:0051082	CC:protein-containing complex(GO:0032991);CC:cellular anatomical entity(GO:0110165);BP:cellular process(GO:0009987);BP:localization(GO:0051179);MF:binding(GO:0005488)	hsa:23148;hsa:4666;hsa:342538	Parathyroid hormone synthesis, secretion and action(hsa04928)	COG1308	Nascent polypeptide associated complex subunit alpha OS=Homo sapiens OX=9606 GN=NACA PE=1 SV=1	S87.0
F8W0Q9	1	0.0	GO:0045892	BP:biological regulation(GO:0065007)	hsa:51535			Periphilin 1 OS=Homo sapiens OX=9606 GN=PPHLN1 PE=1 SV=1	S151.0;S219.0;S223.0
F8W9J4	1	0.0	GO:0005737;GO:0045104;GO:0008017;GO:0016020;GO:0003779;GO:0005509;GO:0042995;GO:0005874	CC:cellular anatomical entity(GO:0110165);BP:cellular process(GO:0009987);MF:binding(GO:0005488)	hsa:667;hsa:6709;hsa:6708;hsa:2317;hsa:2125;hsa:1832;hsa:7402;hsa:2316;hsa:87;hsa:6712;hsa:5493;hsa:88;hsa:89;hsa:81;hsa:79789;hsa:23224;hsa:57731;hsa:5339;hsa:23345;hsa:6710;hsa:6711;hsa:23499;hsa:85377;hsa:51332;hsa:2318	Spinocerebellar ataxia(hsa05017);Focal adhesion(hsa04510);Regulation of actin cytoskeleton(hsa04810);Viral carcinogenesis(hsa05203);Proteoglycans in cancer(hsa05205);Leukocyte transendothelial migration(hsa04670);Shigellosis(hsa05131);MAPK signaling pathway(hsa04010);Pathways of neurodegeneration - multiple diseases(hsa05022);Apoptosis(hsa04210);Arrhythmogenic right ventricular cardiomyopathy(hsa…	COG5069	Dystonin OS=Homo sapiens OX=9606 GN=DST PE=1 SV=1	S7401.0
F8WAE5	1	0.0	GO:0006468;GO:0000049;GO:0032933;GO:0005850;GO:0009967;GO:0042255;GO:0043022;GO:0003743	BP:biological regulation(GO:0065007);BP:metabolic process(GO:0008152);CC:protein-containing complex(GO:0032991);MF:translation regulator activity(GO:0045182);BP:cellular process(GO:0009987);MF:binding(GO:0005488);BP:response to stimulus(GO:0050896)	hsa:8662;hsa:83939		COG5354	Eukaryotic translation initiation factor 2A OS=Homo sapiens OX=9606 GN=EIF2A PE=1 SV=1	S498.0;S501.0
F8WCF7	2	0.0	GO:0015031;GO:0004252;GO:0016021;GO:0019838;GO:0005789	CC:cellular anatomical entity(GO:0110165);BP:cellular process(GO:0009987);BP:localization(GO:0051179);MF:binding(GO:0005488);MF:catalytic activity(GO:0003824)	hsa:64285			Rhomboid 5 homolog 1 OS=Homo sapiens OX=9606 GN=RHBDF1 PE=1 SV=1	S51.0;S61.0
F8WD88	2	-33.22	GO:0005721;GO:0043505;GO:0000132;GO:0051382;GO:0000939;GO:0005634;GO:0000786;GO:0000281;GO:0030527;GO:0005654;GO:0003677;GO:0071459;GO:0046982	CC:protein-containing complex(GO:0032991);CC:cellular anatomical entity(GO:0110165);MF:structural molecule activity(GO:0005198);BP:cellular process(GO:0009987);BP:localization(GO:0051179);MF:binding(GO:0005488)	hsa:3021;hsa:3020;hsa:1058	Shigellosis(hsa05131);Alcoholism(hsa05034);Neutrophil extracellular trap formation(hsa04613);Transcriptional misregulation in cancer(hsa05202);Systemic lupus erythematosus(hsa05322)	COG2036	Centromere protein A OS=Homo sapiens OX=9606 GN=CENPA PE=1 SV=1	S17.0;S19.0
F8WDP1	1	6.62828373736856			hsa:25771;hsa:55633			TBC1 domain family member 22A OS=Homo sapiens OX=9606 GN=TBC1D22A PE=1 SV=	S143.0;S145.0;S132.0
F8WE49	2	6.62828373736856	GO:0044877;GO:0042405;GO:0031593;GO:0005737;GO:0016604;GO:0006301;GO:0005813;GO:0005634;GO:0005654;GO:0005657;GO:0046872;GO:0003697;GO:0042802;GO:0006281;GO:0060548;GO:0006974;GO:0051984;GO:0061630;GO:0000403;GO:0031625;GO:0035861;GO:0097505;GO:0006513;GO:0051865;GO:0003684	BP:biological regulation(GO:0065007);BP:metabolic process(GO:0008152);CC:protein-containing complex(GO:0032991);CC:cellular anatomical entity(GO:0110165);BP:cellular process(GO:0009987);MF:binding(GO:0005488);MF:catalytic activity(GO:0003824);BP:response to stimulus(GO:0050896)	hsa:151636;hsa:56852;hsa:84759	Notch signaling pathway(hsa04330);Signaling pathways regulating pluripotency of stem cells(hsa04550)	COG5432	RING-type E3 ubiquitin transferase OS=Homo sapiens OX=9606 GN=RAD18 PE=1 SV=1	S99.0;S103.0
F8WJN3	1	0.0	GO:0005737;GO:0016607;GO:0005847;GO:0042382;GO:0005726;GO:0035061;GO:1990448;GO:0005634;GO:0005849;GO:0051290;GO:1990120;GO:0005654;GO:1990904;GO:0003723;GO:0046833;GO:0098789;GO:0110104;GO:0043023;GO:0003729	BP:biological regulation(GO:0065007);BP:metabolic process(GO:0008152);CC:protein-containing complex(GO:0032991);CC:cellular anatomical entity(GO:0110165);BP:cellular process(GO:0009987);MF:binding(GO:0005488)	hsa:11052;hsa:79869	Viral life cycle - HIV-1(hsa03250);mRNA surveillance pathway(hsa03015)		Cleavage and polyadenylation specificity factor subunit 6 OS=Homo sapiens OX=9606 GN=CPSF6 PE=1 SV=1	T334.0
G3V160	1	6.62828373736856	GO:0016310;GO:0016301	BP:metabolic process(GO:0008152);BP:cellular process(GO:0009987);MF:catalytic activity(GO:0003824)	hsa:10256;hsa:9265;hsa:22874;hsa:9267;hsa:22866;hsa:9266;hsa:54477;hsa:26034;hsa:57664;hsa:144100;hsa:27128	Shigellosis(hsa05131);Endocytosis(hsa04144);Salmonella infection(hsa05132);Pathogenic Escherichia coli infection(hsa05130);Phospholipase D signaling pathway(hsa04072)		Connector enhancer of kinase suppressor of Ras 1 OS=Homo sapiens OX=9606 GN=CNKSR1 PE=1 SV=	S35.0;S40.0;S49.0;T24.0;T28.0
G3V2D8	1	6.62828373736856	GO:0019901;GO:0000724;GO:0005813;GO:0005770;GO:0030496;GO:0032266;GO:1905037;GO:0005764;GO:0005765;GO:0000281;GO:0007040;GO:0032465;GO:0046872;GO:0005769	BP:biological regulation(GO:0065007);BP:metabolic process(GO:0008152);CC:cellular anatomical entity(GO:0110165);BP:cellular process(GO:0009987);MF:binding(GO:0005488);BP:response to stimulus(GO:0050896)	hsa:8411;hsa:152273;hsa:55680;hsa:80230;hsa:9372;hsa:9146;hsa:55785;hsa:79156;hsa:23503;hsa:121512;hsa:57732;hsa:51479;hsa:79038;hsa:79666;hsa:221472;hsa:8897;hsa:9110;hsa:9765;hsa:23001	Inositol phosphate metabolism(hsa00562);TGF-beta signaling pathway(hsa04350);Tuberculosis(hsa05152);Phosphatidylinositol signaling system(hsa04070);Metabolic pathways(hsa01100);Endocytosis(hsa04144);Viral life cycle - HIV-1(hsa03250);Autophagy - animal(hsa04140);Phagosome(hsa04145)		Zinc finger FYVE domain-containing protein 26 OS=Homo sapiens OX=9606 GN=ZFYVE26 PE=1 SV=1	S1762.0;S1764.0;S615.0;S619.0
G3V2Q1	1	6.62828373736856	GO:0003723	MF:binding(GO:0005488)	hsa:3183;hsa:440563;hsa:22913;hsa:343069;hsa:138046;hsa:101060301;hsa:649330;hsa:10432	Spliceosome(hsa03040)	COG0724	Heterogeneous nuclear ribonucleoprotein C OS=Homo sapiens OX=9606 GN=HNRNPC PE=1 SV=	S252.0;S259.0
G3V3T3	1	6.62828373736856	GO:0003676	MF:binding(GO:0005488)	hsa:22985	Spliceosome(hsa03040);mRNA surveillance pathway(hsa03015);Nucleocytoplasmic transport(hsa03013)		Apoptotic chromatin condensation inducer 1 (Fragment) OS=Homo sapiens OX=9606 GN=ACIN1 PE=1 SV=1	S128.0
G3V4K3	1	6.62828373736856	GO:0005794;GO:0055037;GO:0008333;GO:0032991;GO:0006886;GO:0005770;GO:0017185;GO:0030199;GO:0044877;GO:0099023;GO:0032963;GO:0043687;GO:0005769	BP:metabolic process(GO:0008152);CC:protein-containing complex(GO:0032991);CC:cellular anatomical entity(GO:0110165);BP:cellular process(GO:0009987);BP:localization(GO:0051179);MF:binding(GO:0005488)	hsa:63894			Spermatogenesis-defective protein 39 homolog OS=Homo sapiens OX=9606 GN=VIPAS39 PE=1 SV=1	S147.0
G3V529	1	-16.61	GO:0016070;GO:0016787;GO:0003676;GO:0005730;GO:0016020;GO:0003724;GO:0003723;GO:0016887;GO:0005524	BP:metabolic process(GO:0008152);CC:cellular anatomical entity(GO:0110165);MF:ATP-dependent activity(GO:0140657);BP:cellular process(GO:0009987);MF:binding(GO:0005488);MF:catalytic activity(GO:0003824)	hsa:8653;hsa:54606;hsa:55510;hsa:51428;hsa:1654;hsa:1655;hsa:1656;hsa:51202;hsa:1973;hsa:57062;hsa:1974;hsa:9879;hsa:11325;hsa:55794;hsa:54555;hsa:55661;hsa:10521;hsa:9416;hsa:9775;hsa:1662;hsa:57696;hsa:64794;hsa:10212;hsa:79039;hsa:8886	RIG-I-like receptor signaling pathway(hsa04622);Viral carcinogenesis(hsa05203);Spliceosome(hsa03040);Proteoglycans in cancer(hsa05205);RNA degradation(hsa03018);mRNA surveillance pathway(hsa03015);Nucleocytoplasmic transport(hsa03013);Transcriptional misregulation in cancer(hsa05202);Hepatitis B(hsa05161)		ATP-dependent RNA helicase OS=Homo sapiens OX=9606 GN=DDX24 PE=1 SV=1	S39.0
G3V5T9	1	0.0	GO:0000805;GO:0000082;GO:0000781;GO:0018105;GO:0004693;GO:0030332;GO:0031453;GO:0000122;GO:0000806;GO:0005813;GO:0000287;GO:0005654;GO:0004674;GO:0097123;GO:0097124;GO:0005524;GO:0006351;GO:0008284;GO:0006468;GO:0097134;GO:0006813;GO:0035173;GO:0032298;GO:0000793;GO:0019904;GO:0007265;GO:0001673;GO:0007099;GO:0005667;GO:0097135;GO:0015030;GO:0005768;GO:0045893	BP:biological regulation(GO:0065007);BP:metabolic process(GO:0008152);CC:protein-containing complex(GO:0032991);CC:cellular anatomical entity(GO:0110165);BP:cellular process(GO:0009987);BP:localization(GO:0051179);MF:binding(GO:0005488);MF:catalytic activity(GO:0003824)	hsa:344387;hsa:983;hsa:984;hsa:5128;hsa:5129;hsa:5127;hsa:65061;hsa:1018;hsa:1019;hsa:1017;hsa:8814;hsa:51755;hsa:22858;hsa:8621;hsa:728642;hsa:5218;hsa:8558;hsa:4117;hsa:23097;hsa:1025;hsa:23552;hsa:1022;hsa:1021;hsa:1020;hsa:8999	Chronic myeloid leukemia(hsa05220);Pathways in cancer(hsa05200);Cushing syndrome(hsa04934);Glioma(hsa05214);Pancreatic cancer(hsa05212);Human papillomavirus infection(hsa05165);Viral carcinogenesis(hsa05203);Basal transcription factors(hsa03022);Nucleotide excision repair(hsa03420);Human cytomegalovirus infection(hsa05163);Small cell lung cancer(hsa05222);Human T-cell leukemia virus 1 infection(h…		Cyclin dependent kinase 2 OS=Homo sapiens OX=9606 GN=CDK2 PE=1 SV=1	T160.0
G5E931	1	6.62828373736856	GO:0031083;GO:1904115;GO:0050942;GO:0048066;GO:0048490;GO:0035646;GO:0032402;GO:0030133;GO:0032474;GO:0016192	BP:biological regulation(GO:0065007);CC:protein-containing complex(GO:0032991);CC:cellular anatomical entity(GO:0110165);BP:pigmentation(GO:0043473);BP:cellular process(GO:0009987);BP:developmental process(GO:0032502);BP:localization(GO:0051179)	hsa:63915			Biogenesis of lysosome-related organelles complex 1 subunit 5 OS=Homo sapiens OX=9606 GN=BLOC1S5 PE=1 SV=	S25.0
G5E9D5	3	-33.22	GO:0072684;GO:0042645;GO:0005634;GO:0005739;GO:0005654;GO:0042781;GO:0046872	BP:metabolic process(GO:0008152);CC:cellular anatomical entity(GO:0110165);BP:cellular process(GO:0009987);MF:binding(GO:0005488);MF:catalytic activity(GO:0003824)	hsa:55520;hsa:60528		COG1234	Zinc phosphodiesterase ELAC protein 2 OS=Homo sapiens OX=9606 GN=ELAC2 PE=1 SV=1	S180.0;S717.0;S189.0;S193.0;S194.0
H0Y4E8	2	6.62828373736856	GO:0005654;GO:0004674;GO:0006468;GO:0005524	BP:metabolic process(GO:0008152);CC:cellular anatomical entity(GO:0110165);BP:cellular process(GO:0009987);MF:binding(GO:0005488);MF:catalytic activity(GO:0003824)	hsa:23235;hsa:9891;hsa:57787;hsa:54861;hsa:4140;hsa:83942;hsa:102724428;hsa:9833;hsa:150094;hsa:23387;hsa:81629;hsa:283629;hsa:23617;hsa:4139;hsa:84446;hsa:167359;hsa:81788;hsa:814;hsa:2011;hsa:85443;hsa:6795;hsa:5562;hsa:5563;hsa:30811;hsa:9024	Calcium signaling pathway(hsa04020);Glioma(hsa05214);Hypertrophic cardiomyopathy(hsa05410);AMPK signaling pathway(hsa04152);Apelin signaling pathway(hsa04371);Thermogenesis(hsa04714);Insulin signaling pathway(hsa04910);Cholinergic synapse(hsa04725);Non-alcoholic fatty liver disease(hsa04932);Aldosterone synthesis and secretion(hsa04925);Autophagy - animal(hsa04140);Alcoholism(hsa05034);Adipocytok…		non-specific serine/threonine protein kinase OS=Homo sapiens OX=9606 GN=SIK3 PE=1 SV=2	S779.0;S914.0;S551.0;S674.0
H0Y8J2	1	6.62828373736856	GO:0005721;GO:0016604;GO:0051382;GO:0005829;GO:0030496;GO:0005654;GO:0000779;GO:0051455;GO:0042802;GO:0051301;GO:0003677;GO:0007059;GO:0005634;GO:0019237;GO:0051315;GO:0000776;GO:0000278	CC:cellular anatomical entity(GO:0110165);BP:reproductive process(GO:0022414);BP:cellular process(GO:0009987);MF:binding(GO:0005488)	hsa:1060			Centromere protein C (Fragment) OS=Homo sapiens OX=9606 GN=CENPC PE=1 SV=1	S132.0;S240.0;T37.0
H0Y938	1	0.0	GO:0006891;GO:0016192;GO:0030663;GO:0006886;GO:1901998;GO:0005198;GO:0030117;GO:0000139;GO:0030126;GO:0005829	CC:protein-containing complex(GO:0032991);CC:cellular anatomical entity(GO:0110165);MF:structural molecule activity(GO:0005198);BP:cellular process(GO:0009987);BP:localization(GO:0051179)	hsa:9276;hsa:1314			Coatomer subunit beta' OS=Homo sapiens OX=9606 GN=COPB2 PE=1 SV=2	S859.0
H0YC42	2	0.0	GO:0110165	CC:cellular anatomical entity(GO:0110165)	hsa:89882;hsa:7163;hsa:7164;hsa:7165;hsa:124188259;hsa:28957			Tumor protein D52 OS=Homo sapiens OX=9606 PE=1 SV=	S171.0;S176.0
H0YCR0	1	0.0	GO:0034399;GO:0016604;GO:0003713;GO:0031080;GO:1990904;GO:0044615;GO:0031965;GO:0051292;GO:0017056;GO:0042405;GO:0015031;GO:0051028;GO:1990841;GO:0048026;GO:0000776;GO:0003729	BP:biological regulation(GO:0065007);CC:protein-containing complex(GO:0032991);MF:transcription regulator activity(GO:0140110);CC:cellular anatomical entity(GO:0110165);MF:structural molecule activity(GO:0005198);BP:cellular process(GO:0009987);BP:localization(GO:0051179);MF:binding(GO:0005488)	hsa:4928	Influenza A(hsa05164);Nucleocytoplasmic transport(hsa03013);Amyotrophic lateral sclerosis(hsa05014)		Nuclear pore complex protein Nup98-Nup96 OS=Homo sapiens OX=9606 GN=NUP98 PE=1 SV=2	S548.0;S824.0
H0YE03	1	6.62828373736856	GO:0071014;GO:0000398	BP:metabolic process(GO:0008152);CC:protein-containing complex(GO:0032991);BP:cellular process(GO:0009987)	hsa:143884			CWF19 like cell cycle control factor 2 (Fragment) OS=Homo sapiens OX=9606 GN=CWF19L2 PE=1 SV=1	S360.0
H0YE58	1	0.0	GO:0003746;GO:0005853	CC:protein-containing complex(GO:0032991);MF:translation regulator activity(GO:0045182);MF:binding(GO:0005488)	hsa:1936;hsa:1933			Eukaryotic translation elongation factor 1 delta (Fragment) OS=Homo sapiens OX=9606 GN=EEF1D PE=1 SV=1	S2.0
H0YH49	1	-16.61	GO:0005783;GO:0045087;GO:0030246;GO:0009986;GO:0016021;GO:0005537	BP:immune system process(GO:0002376);CC:cellular anatomical entity(GO:0110165);BP:biological process involved in interspecies interaction between organisms(GO:0044419);MF:binding(GO:0005488);BP:response to stimulus(GO:0050896)	hsa:3824;hsa:433;hsa:51348;hsa:969;hsa:29121;hsa:10462;hsa:50489;hsa:100431172;hsa:4973;hsa:22914;hsa:388512;hsa:2208;hsa:9976;hsa:100528032;hsa:283420;hsa:154790;hsa:387836;hsa:160364;hsa:10219;hsa:170482;hsa:339390	Hematopoietic cell lineage(hsa04640);Thyroid hormone synthesis(hsa04918);Lipid and atherosclerosis(hsa05417);Antigen processing and presentation(hsa04612);Natural killer cell mediated cytotoxicity(hsa04650);PPAR signaling pathway(hsa03320);Epstein-Barr virus infection(hsa05169);Malaria(hsa05144);Phagosome(hsa04145);Graft-versus-host disease(hsa05332);Kaposi sarcoma-associated herpesvirus infectio…		C-type lectin domain family 2 member D (Fragment) OS=Homo sapiens OX=9606 GN=CLEC2D PE=1 SV=1	Y122.0
H0YJB5	1	0.0	GO:0051056;GO:0005634;GO:0005096;GO:0043547	BP:biological regulation(GO:0065007);CC:cellular anatomical entity(GO:0110165);MF:molecular function regulator activity(GO:0098772)	hsa:23108;hsa:5909;hsa:57186;hsa:84253;hsa:253959;hsa:7249	Thyroid hormone signaling pathway(hsa04919);Rap1 signaling pathway(hsa04015);Human papillomavirus infection(hsa05165);Ras signaling pathway(hsa04014);Herpes simplex virus 1 infection(hsa05168);Human cytomegalovirus infection(hsa05163);AMPK signaling pathway(hsa04152);Thermogenesis(hsa04714);Insulin signaling pathway(hsa04910);Cellular senescence(hsa04218);Autophagy - animal(hsa04140);Choline meta…		Ral GTPase activating protein catalytic subunit alpha 1 OS=Homo sapiens OX=9606 GN=RALGAPA1 PE=1 SV=2	S711.0;S820.0
H0YJQ1	2	0.0	GO:0005654;GO:0000462;GO:0032040;GO:0005739;GO:0005730	BP:metabolic process(GO:0008152);CC:protein-containing complex(GO:0032991);CC:cellular anatomical entity(GO:0110165);BP:cellular process(GO:0009987)	hsa:25983;hsa:57050			Neuroguidin OS=Homo sapiens OX=9606 GN=NGDN PE=1 SV=2	S142.0;S143.0
H0YLM8	1	0.0			hsa:23312;hsa:1657	Lysosome(hsa04142)		Dmx like 2 OS=Homo sapiens OX=9606 GN=DMXL2 PE=1 SV=2	S2641.0
H0YNJ9	1	0.0	GO:0006226;GO:0006231;GO:0000287;GO:0005654;GO:0004170;GO:0046081	BP:metabolic process(GO:0008152);CC:cellular anatomical entity(GO:0110165);BP:cellular process(GO:0009987);MF:binding(GO:0005488);MF:catalytic activity(GO:0003824)	hsa:1854	Drug metabolism - other enzymes(hsa00983);Nucleotide metabolism(hsa01232);Metabolic pathways(hsa01100);Pyrimidine metabolism(hsa00240)	COG0756	Deoxyuridine 5'-triphosphate nucleotidohydrolase OS=Homo sapiens OX=9606 GN=DUT PE=1 SV=1	S11.0
H3BMS5	1	0.0	GO:0005654;GO:0005829;GO:0072686;GO:0045171;GO:0004722	CC:cellular anatomical entity(GO:0110165);MF:catalytic activity(GO:0003824)	hsa:23035;hsa:152926;hsa:23239;hsa:151649	PI3K-Akt signaling pathway(hsa04151)	COG4886;COG0631	PH domain and leucine rich repeat protein phosphatase 2 OS=Homo sapiens OX=9606 GN=PHLPP2 PE=1 SV=1	S1154.0
H3BNC9	1	0.0	GO:0005737;GO:0005840;GO:0003735;GO:0003730;GO:0045182;GO:0046872;GO:0006412;GO:0006397	BP:metabolic process(GO:0008152);MF:translation regulator activity(GO:0045182);CC:cellular anatomical entity(GO:0110165);MF:structural molecule activity(GO:0005198);BP:cellular process(GO:0009987);MF:binding(GO:0005488)	hsa:64506;hsa:132864;hsa:80315;hsa:22849;hsa:6218	Coronavirus disease - COVID-19(hsa05171);Oocyte meiosis(hsa04114);Progesterone-mediated oocyte maturation(hsa04914);Ribosome(hsa03010)		40S ribosomal protein S17 OS=Homo sapiens OX=9606 PE=3 SV=2	S562.0
H3BNG8	1	0.0	GO:0030321;GO:0043231;GO:0005765;GO:0016021;GO:0034707;GO:0005247;GO:0015108	CC:protein-containing complex(GO:0032991);CC:cellular anatomical entity(GO:0110165);MF:transporter activity(GO:0005215);BP:localization(GO:0051179)	hsa:1186			Chloride voltage-gated channel 7 (Fragment) OS=Homo sapiens OX=9606 GN=CLCN7 PE=1 SV=	S26.0
H3BPE1	2	6.62828373736856	GO:0005737;GO:0045104;GO:0008017;GO:0016020;GO:0003779;GO:0005509;GO:0042995;GO:0005874	CC:cellular anatomical entity(GO:0110165);BP:cellular process(GO:0009987);MF:binding(GO:0005488)	hsa:667;hsa:6709;hsa:2317;hsa:2125;hsa:1832;hsa:6711;hsa:23301;hsa:2316;hsa:87;hsa:81;hsa:5493;hsa:88;hsa:89;hsa:92521;hsa:6712;hsa:23224;hsa:57731;hsa:5339;hsa:23345;hsa:6710;hsa:7402;hsa:23499;hsa:79789;hsa:51332;hsa:2318	Spinocerebellar ataxia(hsa05017);Focal adhesion(hsa04510);Regulation of actin cytoskeleton(hsa04810);Viral carcinogenesis(hsa05203);Proteoglycans in cancer(hsa05205);Leukocyte transendothelial migration(hsa04670);Shigellosis(hsa05131);MAPK signaling pathway(hsa04010);Pathways of neurodegeneration - multiple diseases(hsa05022);Apoptosis(hsa04210);Arrhythmogenic right ventricular cardiomyopathy(hsa…	COG5069	Microtubule actin crosslinking factor 1 OS=Homo sapiens OX=9606 GN=MACF1 PE=1 SV=	S4516.0;S1371.0;S3922.0;S3924.0
H3BQZ7	1	0.0	GO:0005737;GO:0005634;GO:0016020;GO:0005654;GO:0016567;GO:0016740;GO:0003723	BP:metabolic process(GO:0008152);CC:cellular anatomical entity(GO:0110165);MF:binding(GO:0005488);MF:catalytic activity(GO:0003824)	hsa:3192;hsa:11100;hsa:221092;hsa:1653	Spliceosome(hsa03040);Influenza A(hsa05164)		HCG2044799 OS=Homo sapiens OX=9606 GN=HNRNPUL2-BSCL2 PE=4 SV=1	S161.0;S228.0;S655.0
H3BRG5	1	6.62828373736856	GO:0005737;GO:0005096;GO:0008289;GO:0007165	BP:biological regulation(GO:0065007);CC:cellular anatomical entity(GO:0110165);BP:cellular process(GO:0009987);MF:molecular function regulator activity(GO:0098772);MF:binding(GO:0005488)	hsa:10395;hsa:90627;hsa:9754			StAR related lipid transfer domain containing 13 OS=Homo sapiens OX=9606 GN=STARD13 PE=1 SV=8	S374.0;T10.0
H3BU36	1	-16.61	GO:0006914;GO:0016020	BP:metabolic process(GO:0008152);CC:cellular anatomical entity(GO:0110165);BP:cellular process(GO:0009987)	hsa:23710;hsa:11337;hsa:11345	NOD-like receptor signaling pathway(hsa04621);Autophagy - other(hsa04136);Mitophagy - animal(hsa04137);Autophagy - animal(hsa04140);GABAergic synapse(hsa04727);FoxO signaling pathway(hsa04068)		GABA type A receptor associated protein like 2 OS=Homo sapiens OX=9606 GN=GABARAPL2 PE=1 SV=1	S10.0
H3BVB1	1	0.0			hsa:84678;hsa:222235;hsa:54620;hsa:22992			F-box and leucine rich repeat protein 19 OS=Homo sapiens OX=9606 GN=FBXL19 PE=1 SV=	S96.0
H7C3C4	1	0.0	GO:0005452;GO:0016021	CC:cellular anatomical entity(GO:0110165);MF:transporter activity(GO:0005215)	hsa:9497;hsa:6508;hsa:9498;hsa:83959;hsa:6522;hsa:6521;hsa:8671;hsa:57835;hsa:83697	Collecting duct acid secretion(hsa04966);Salivary secretion(hsa04970);Proximal tubule bicarbonate reclamation(hsa04964);Bile secretion(hsa04976);Gastric acid secretion(hsa04971);Pancreatic secretion(hsa04972)		Anion exchange protein (Fragment) OS=Homo sapiens OX=9606 GN=SLC4A7 PE=1 SV=1	S785.0;S743.0
I3L2C7	1	0.0	GO:0005737;GO:0000387;GO:0016020;GO:0070062;GO:0005730;GO:0032797;GO:0005829;GO:0097504;GO:0005654;GO:0016604;GO:0006364;GO:0043021;GO:0015030;GO:0034719;GO:0030532	BP:metabolic process(GO:0008152);CC:protein-containing complex(GO:0032991);CC:cellular anatomical entity(GO:0110165);BP:cellular process(GO:0009987);MF:binding(GO:0005488)	hsa:50628			Gem nuclear organelle associated protein 4 OS=Homo sapiens OX=9606 GN=GEMIN4 PE=1 SV=1	S194.0
I3L2J0	1	6.62828373736856	GO:0005634;GO:0003677	CC:cellular anatomical entity(GO:0110165);MF:binding(GO:0005488)	hsa:9580;hsa:55553;hsa:11063;hsa:26959;hsa:8403;hsa:116036062;hsa:6665;hsa:6664;hsa:11166;hsa:6932;hsa:6660;hsa:6662;hsa:6663;hsa:6934;hsa:56987;hsa:83595;hsa:64321;hsa:23152;hsa:6657;hsa:6656;hsa:54345;hsa:6658;hsa:83439;hsa:51176;hsa:30812	Acute myeloid leukemia(hsa05221);Spinocerebellar ataxia(hsa05017);Pathways in cancer(hsa05200);Cushing syndrome(hsa04934);Human papillomavirus infection(hsa05165);Basal cell carcinoma(hsa05217);Breast cancer(hsa05224);Colorectal cancer(hsa05210);Gastric cancer(hsa05226);Arrhythmogenic right ventricular cardiomyopathy(hsa05412);Prostate cancer(hsa05215);Thyroid cancer(hsa05216);Adherens junction(h…		Capicua transcriptional repressor OS=Homo sapiens OX=9606 GN=CIC PE=1 SV=1	S1208.0;S1210.0;S2279.0;S1187.0;S1648.0;S809.0;T674.0
I3L4Y1	1	6.62828373736856	GO:0006468;GO:0043547;GO:0043197;GO:0005096;GO:0070161;GO:0005085;GO:0030424;GO:0004674;GO:0035556	BP:biological regulation(GO:0065007);BP:metabolic process(GO:0008152);CC:cellular anatomical entity(GO:0110165);BP:cellular process(GO:0009987);MF:molecular function regulator activity(GO:0098772);MF:catalytic activity(GO:0003824)	hsa:94134;hsa:394;hsa:64333;hsa:57514;hsa:84144;hsa:9743;hsa:55843;hsa:85360;hsa:10928;hsa:29;hsa:115703;hsa:57584;hsa:57636;hsa:29127;hsa:9639;hsa:79658;hsa:23616;hsa:1123;hsa:1124;hsa:613;hsa:201176;hsa:23526;hsa:257106;hsa:124908452;hsa:9828	Chronic myeloid leukemia(hsa05220);Pathways in cancer(hsa05200);Focal adhesion(hsa04510);Pancreatic cancer(hsa05212);Ras signaling pathway(hsa04014);Leukocyte transendothelial migration(hsa04670);Bacterial invasion of epithelial cells(hsa05100)		Active breakpoint cluster region-related protein OS=Homo sapiens OX=9606 GN=ABR PE=1 SV=	S225.0
J3KNB8	1	6.62828373736856			hsa:8428;hsa:344387;hsa:5063;hsa:5062;hsa:9064;hsa:11183;hsa:1018;hsa:9748;hsa:51347;hsa:10494;hsa:8814;hsa:8491;hsa:5058;hsa:389840;hsa:6789;hsa:6788;hsa:10783;hsa:10746;hsa:5871;hsa:80122;hsa:4217;hsa:4216;hsa:4215;hsa:4214;hsa:6793	Hippo signaling pathway - multiple species(hsa04392);GnRH signaling pathway(hsa04912);Platinum drug resistance(hsa01524);Spinocerebellar ataxia(hsa05017);RIG-I-like receptor signaling pathway(hsa04622);Pathways in cancer(hsa05200);Protein processing in endoplasmic reticulum(hsa04141);Focal adhesion(hsa04510);Regulation of actin cytoskeleton(hsa04810);Sphingolipid signaling pathway(hsa04071);Ubiqu…		Mitogen-activated protein kinase kinase kinase 4 OS=Homo sapiens OX=9606 GN=MAP3K4 PE=1 SV=1	S431.0
J3KNS1	1	0.0	GO:0042133;GO:0008270;GO:0050905;GO:0021702;GO:0005730;GO:0004181;GO:1904115;GO:0005739;GO:0007005;GO:0021954;GO:0008285;GO:0015631;GO:0035609;GO:0007628;GO:0021772;GO:0001754;GO:0006508;GO:0043231;GO:0005829;GO:2000060;GO:0098958;GO:0035610;GO:0098957;GO:0060041	BP:biological regulation(GO:0065007);BP:metabolic process(GO:0008152);CC:cellular anatomical entity(GO:0110165);BP:cellular process(GO:0009987);BP:developmental process(GO:0032502);BP:multicellular organismal process(GO:0032501);BP:localization(GO:0051179);MF:binding(GO:0005488);MF:catalytic activity(GO:0003824)	hsa:79841;hsa:60509;hsa:340351;hsa:84871;hsa:23287;hsa:123624		COG2866	tubulin-glutamate carboxypeptidase OS=Homo sapiens OX=9606 GN=AGTPBP1 PE=1 SV=	S371.0;T369.0
J3KP58	1	6.62828373736856	GO:0005856	CC:cellular anatomical entity(GO:0110165)	hsa:1639;hsa:1155;hsa:25999;hsa:79745;hsa:7461;hsa:9857;hsa:23303;hsa:6249	Vasopressin-regulated water reabsorption(hsa04962);Pathways of neurodegeneration - multiple diseases(hsa05022);Salmonella infection(hsa05132);mTOR signaling pathway(hsa04150);Amyotrophic lateral sclerosis(hsa05014);Huntington disease(hsa05016)	COG5244	CAP-Gly domain containing linker protein 1 OS=Homo sapiens OX=9606 GN=CLIP1 PE=1 SV=2	S147.0;S204.0
J3KP75	2	6.62828373736856	GO:0003779;GO:0004864	MF:molecular function regulator activity(GO:0098772);MF:binding(GO:0005488)	hsa:9749;hsa:221692;hsa:116154;hsa:65979			Phosphatase and actin regulator OS=Homo sapiens OX=9606 GN=PHACTR2 PE=1 SV=1	S548.0;S510.0
J3KPG1	1	0.0	GO:0005829;GO:0006612;GO:0005085;GO:0005634	CC:cellular anatomical entity(GO:0110165);BP:cellular process(GO:0009987);MF:molecular function regulator activity(GO:0098772);BP:localization(GO:0051179)	hsa:117177;hsa:5866			RAB3A interacting protein OS=Homo sapiens OX=9606 GN=RAB3IP PE=1 SV=	S288.0
J3KPH8	1	6.62828373736856	GO:0016575;GO:0003682;GO:0032703;GO:0019222;GO:0000122;GO:0006325;GO:0004407;GO:0005829;GO:0003714;GO:0090050;GO:0000118;GO:0071889;GO:0007043;GO:0001570;GO:0005080;GO:0140297;GO:0046872;GO:0045668;GO:1901223	BP:biological regulation(GO:0065007);BP:metabolic process(GO:0008152);CC:protein-containing complex(GO:0032991);MF:transcription regulator activity(GO:0140110);CC:cellular anatomical entity(GO:0110165);BP:cellular process(GO:0009987);BP:developmental process(GO:0032502);MF:binding(GO:0005488);MF:catalytic activity(GO:0003824)	hsa:10014;hsa:51564;hsa:10013;hsa:79885;hsa:3066;hsa:55869;hsa:9734;hsa:3065;hsa:8841;hsa:9759;hsa:83933	Chronic myeloid leukemia(hsa05220);Thyroid hormone signaling pathway(hsa04919);Pathways in cancer(hsa05200);Human papillomavirus infection(hsa05165);Viral carcinogenesis(hsa05203);Apelin signaling pathway(hsa04371);Notch signaling pathway(hsa04330);Cell cycle(hsa04110);Alcoholism(hsa05034);Epstein-Barr virus infection(hsa05169);Neutrophil extracellular trap formation(hsa04613);Amphetamine addicti…	COG0123	Histone deacetylase OS=Homo sapiens OX=9606 GN=HDAC7 PE=1 SV=1	S542.0;S414.0
J3KQ40	1	6.62828373736856	GO:0008015;GO:0090630;GO:0016020;GO:0005096;GO:0008284	BP:biological regulation(GO:0065007);CC:cellular anatomical entity(GO:0110165);BP:multicellular organismal process(GO:0032501);MF:molecular function regulator activity(GO:0098772)	hsa:79774;hsa:27352;hsa:54885;hsa:23102;hsa:102724862;hsa:83874;hsa:729877;hsa:102723859;hsa:101060321;hsa:729873;hsa:26000;hsa:11138;hsa:374403;hsa:9098;hsa:7813;hsa:23061;hsa:55357;hsa:9712;hsa:23329;hsa:9882;hsa:23158;hsa:23637;hsa:101060351;hsa:23216;hsa:115704	Thyroid hormone signaling pathway(hsa04919);AMPK signaling pathway(hsa04152);Diabetic cardiomyopathy(hsa05415);Insulin resistance(hsa04931)	COG5210	TBC1 domain family member 8 OS=Homo sapiens OX=9606 GN=TBC1D8 PE=1 SV=1	S479.0
J3KS37	1	0.0	GO:0006310;GO:0016887;GO:0005634;GO:0006260;GO:0003676;GO:0003678;GO:0005524	BP:metabolic process(GO:0008152);CC:cellular anatomical entity(GO:0110165);MF:ATP-dependent activity(GO:0140657);BP:cellular process(GO:0009987);MF:binding(GO:0005488);MF:catalytic activity(GO:0003824)	hsa:9400			RecQ like helicase 5 (Fragment) OS=Homo sapiens OX=9606 GN=RECQL5 PE=1 SV=1	S155.0
J3KTL2	2	6.62828373736856	GO:0005737;GO:0016607;GO:0035145;GO:0000395;GO:0000380;GO:0044547;GO:0005634;GO:0043484;GO:0000398;GO:0005654;GO:0003723;GO:0051028;GO:0071013;GO:0005681;GO:0003729	BP:biological regulation(GO:0065007);BP:metabolic process(GO:0008152);CC:protein-containing complex(GO:0032991);CC:cellular anatomical entity(GO:0110165);BP:cellular process(GO:0009987);BP:localization(GO:0051179);MF:binding(GO:0005488)	hsa:23013;hsa:10921;hsa:6428;hsa:6429;hsa:10929;hsa:6431;hsa:8683;hsa:6426;hsa:27316;hsa:10772;hsa:6430;hsa:1153;hsa:135295;hsa:55269;hsa:83759;hsa:5936;hsa:6434;hsa:6427;hsa:494115;hsa:6432;hsa:4841	IL-17 signaling pathway(hsa04657);Spliceosome(hsa03040);Herpes simplex virus 1 infection(hsa05168);Alcoholic liver disease(hsa04936);mRNA surveillance pathway(hsa03015);Nucleocytoplasmic transport(hsa03013);Amyotrophic lateral sclerosis(hsa05014)	COG0724	Serine/arginine-rich splicing factor 1 OS=Homo sapiens OX=9606 GN=SRSF1 PE=1 SV=1	S199.0;S201.0
J3KTM2	1	-16.61	GO:0005737;GO:0048511;GO:0005634	CC:cellular anatomical entity(GO:0110165);BP:rhythmic process(GO:0048511)	hsa:4862;hsa:405;hsa:406;hsa:9575;hsa:9915;hsa:8863;hsa:8864;hsa:5187;hsa:56938	Acute myeloid leukemia(hsa05221);Pathways in cancer(hsa05200);Cushing syndrome(hsa04934);HIF-1 signaling pathway(hsa04066);Chemical carcinogenesis - reactive oxygen species(hsa05208);Chemical carcinogenesis - receptor activation(hsa05207);Renal cell carcinoma(hsa05211);Dopaminergic synapse(hsa04728);Circadian entrainment(hsa04713);Transcriptional misregulation in cancer(hsa05202);Circadian rhythm…		Period circadian regulator 1 OS=Homo sapiens OX=9606 GN=PER1 PE=1 SV=1	S704.0
J3QLK7	1	0.0	GO:0097038;GO:0043231;GO:0071397;GO:0006869;GO:0005829;GO:0016020;GO:0005776;GO:0005789;GO:0005654;GO:0032934;GO:0008289;GO:0005886;GO:0006699;GO:0015248;GO:0010506;GO:1901800;GO:0015485	BP:biological regulation(GO:0065007);BP:metabolic process(GO:0008152);CC:cellular anatomical entity(GO:0110165);BP:cellular process(GO:0009987);MF:transporter activity(GO:0005215);BP:localization(GO:0051179);MF:binding(GO:0005488);BP:response to stimulus(GO:0050896)	hsa:114880;hsa:114881;hsa:130271;hsa:26031			Oxysterol binding protein like 7 OS=Homo sapiens OX=9606 GN=OSBPL7 PE=1 SV=1	S226.0
J3QQQ3	1	0.0	GO:0016607;GO:0033314;GO:0001546;GO:0048478;GO:0051276;GO:0051301;GO:0060729;GO:0005634;GO:0043066;GO:0008380;GO:0005654;GO:0033260;GO:0044773;GO:0001541;GO:0005681;GO:0003676;GO:0006397;GO:0005694;GO:0001832;GO:0007049;GO:0008270	BP:biological regulation(GO:0065007);BP:metabolic process(GO:0008152);CC:protein-containing complex(GO:0032991);CC:cellular anatomical entity(GO:0110165);BP:reproductive process(GO:0022414);BP:cellular process(GO:0009987);BP:developmental process(GO:0032502);BP:multicellular organismal process(GO:0032501);BP:growth(GO:0040007);BP:rhythmic process(GO:0048511);MF:binding(GO:0005488);BP:response to …	hsa:91603			Zinc finger protein 830 (Fragment) OS=Homo sapiens OX=9606 GN=ZNF830 PE=1 SV=1	S85.0
J3QQV2	1	0.0	GO:0016328;GO:0015129;GO:0016324;GO:0031965;GO:0016323;GO:0005887	CC:cellular anatomical entity(GO:0110165);MF:transporter activity(GO:0005215)	hsa:162515;hsa:117247;hsa:23539;hsa:387700;hsa:201232;hsa:9121;hsa:9122;hsa:9123;hsa:9120;hsa:9194;hsa:151473;hsa:220963;hsa:6567;hsa:6566	Thyroid hormone signaling pathway(hsa04919);Protein digestion and absorption(hsa04974);Central carbon metabolism in cancer(hsa05230)	COG0477	Solute carrier family 16 member 3 OS=Homo sapiens OX=9606 GN=SLC16A3 PE=1 SV=9	S388.0
J3QQY0	1	0.0	GO:0072487;GO:0016607;GO:1900095;GO:0045893;GO:0043984	BP:biological regulation(GO:0065007);BP:metabolic process(GO:0008152);CC:protein-containing complex(GO:0032991);CC:cellular anatomical entity(GO:0110165)	hsa:339287			MSL complex subunit 1 OS=Homo sapiens OX=9606 GN=MSL1 PE=1 SV=1	S362.0
J3QQZ9	1	-16.61	GO:0004733;GO:0030170;GO:0010181;GO:0042823;GO:0008615;GO:0042803	BP:metabolic process(GO:0008152);BP:cellular process(GO:0009987);MF:binding(GO:0005488);MF:catalytic activity(GO:0003824)	hsa:55163	Biosynthesis of cofactors(hsa01240);Metabolic pathways(hsa01100);Vitamin B6 metabolism(hsa00750)	COG0259	pyridoxal 5'-phosphate synthase (Fragment) OS=Homo sapiens OX=9606 GN=PNPO PE=1 SV=2	S218.0;T215.0
J3QR07	1	0.0	GO:1990247;GO:0016607;GO:0001701;GO:0000381;GO:0003723;GO:0010608;GO:0000398;GO:0005654;GO:0009048;GO:0007283;GO:0006376;GO:0048160;GO:0005886;GO:0048024;GO:0110104;GO:0006406;GO:0003729	BP:biological regulation(GO:0065007);BP:metabolic process(GO:0008152);CC:cellular anatomical entity(GO:0110165);BP:reproductive process(GO:0022414);BP:cellular process(GO:0009987);BP:developmental process(GO:0032502);BP:multicellular organismal process(GO:0032501);BP:localization(GO:0051179);MF:binding(GO:0005488)	hsa:91746;hsa:64848;hsa:253943;hsa:54915;hsa:51441			YTH domain containing 1 OS=Homo sapiens OX=9606 GN=YTHDC1 PE=1 SV=1	S424.0
J3QSV6	1	6.62828373736856	GO:0032880;GO:0005730;GO:0005694;GO:0016020;GO:0030686;GO:0045296;GO:0042981;GO:0003730;GO:0000470;GO:0048027;GO:2000772;GO:0001649;GO:0003723	BP:biological regulation(GO:0065007);BP:metabolic process(GO:0008152);CC:protein-containing complex(GO:0032991);CC:cellular anatomical entity(GO:0110165);BP:cellular process(GO:0009987);BP:developmental process(GO:0032502);MF:binding(GO:0005488)	hsa:26156			Ribosomal L1 domain containing 1 (Fragment) OS=Homo sapiens OX=9606 GN=RSL1D1 PE=1 SV=1	S360.0
J9JIE0	1	0.0	GO:0043235;GO:0016021;GO:0004930;GO:0005886	CC:protein-containing complex(GO:0032991);CC:cellular anatomical entity(GO:0110165);MF:molecular transducer activity(GO:0060089)	hsa:55890			G protein-coupled receptor class C group 5 member C OS=Homo sapiens OX=9606 GN=GPRC5C PE=1 SV=1	S68.0
K7ELJ7	1	-16.61	GO:0005737;GO:0005509;GO:0005886	CC:cellular anatomical entity(GO:0110165);MF:binding(GO:0005488)	hsa:553115;hsa:826;hsa:84290;hsa:824;hsa:823;hsa:440854;hsa:6717;hsa:92291;hsa:825;hsa:147968;hsa:10016;hsa:10753;hsa:25801;hsa:11131;hsa:388743	Protein processing in endoplasmic reticulum(hsa04141);Focal adhesion(hsa04510);Shigellosis(hsa05131);Pathways of neurodegeneration - multiple diseases(hsa05022);Apoptosis(hsa04210);Cellular senescence(hsa04218);Necroptosis(hsa04217);Alzheimer disease(hsa05010)		Calpain small subunit 1 OS=Homo sapiens OX=9606 GN=CAPNS1 PE=1 SV=1	S6.0
K7EM18	1	0.0	GO:0005737;GO:0016282;GO:0005634;GO:0043024;GO:0009048;GO:0003723;GO:0006446;GO:0003743	BP:biological regulation(GO:0065007);CC:protein-containing complex(GO:0032991);MF:translation regulator activity(GO:0045182);CC:cellular anatomical entity(GO:0110165);MF:binding(GO:0005488)	hsa:10209;hsa:10289		COG0023	Eukaryotic translation initiation factor 1 OS=Homo sapiens OX=9606 GN=EIF1 PE=1 SV=	S9.0
K7EQH1	1	0.0			hsa:147339			Chromosome 18 open reading frame 25 (Fragment) OS=Homo sapiens OX=9606 GN=C18orf25 PE=1 SV=	S34.0
K9JA46	3	-16.61	GO:0048675;GO:0006457;GO:0030010;GO:0034605;GO:0019899;GO:0051022;GO:0042220;GO:0045429;GO:0001764;GO:0016887;GO:0009651;GO:0033138;GO:0044325;GO:0051897;GO:0005737;GO:0097524;GO:0097226;GO:0005634;GO:0051082;GO:0032564;GO:0021955;GO:0017098;GO:0048471;GO:0043025;GO:0005524;GO:0005525;GO:0002135;GO:0016324;GO:0009986;GO:0030235;GO:0044295;GO:0016323;GO:0019903;GO:0062023;GO:0048156;GO:0010659;GO:…	BP:biological regulation(GO:0065007);CC:protein-containing complex(GO:0032991);CC:cellular anatomical entity(GO:0110165);MF:protein folding chaperone(GO:0044183);BP:cellular process(GO:0009987);BP:developmental process(GO:0032502);BP:multicellular organismal process(GO:0032501);MF:molecular function regulator activity(GO:0098772);BP:growth(GO:0040007);MF:binding(GO:0005488);MF:catalytic activity(…	hsa:3320;hsa:10131;hsa:3326;hsa:7184	NOD-like receptor signaling pathway(hsa04621);IL-17 signaling pathway(hsa04657);Pathways in cancer(hsa05200);Protein processing in endoplasmic reticulum(hsa04141);Thyroid hormone synthesis(hsa04918);Parkinson disease(hsa05012);Lipid and atherosclerosis(hsa05417);Pathways of neurodegeneration - multiple diseases(hsa05022);Progesterone-mediated oocyte maturation(hsa04914);Chemical carcinogenesis - …	COG0326	Epididymis luminal secretory protein 52 OS=Homo sapiens OX=9606 GN=EL52 PE=2 SV=1	S231.0;S263.0;S641.0;S315.0;S476.0;T293.0
M0QYC2	1	-16.61	GO:0005737;GO:0019221;GO:0007399;GO:0019538;GO:0034332;GO:0050769;GO:0007409;GO:0021670;GO:0021849	BP:biological regulation(GO:0065007);BP:metabolic process(GO:0008152);CC:cellular anatomical entity(GO:0110165);BP:cellular process(GO:0009987);BP:developmental process(GO:0032502)	hsa:8650;hsa:51454;hsa:1601;hsa:9253;hsa:26119;hsa:9722;hsa:1600	Spinocerebellar ataxia(hsa05017);Cholesterol metabolism(hsa04979);Notch signaling pathway(hsa04330);Endocytosis(hsa04144);Circadian entrainment(hsa04713)		NUMB like endocytic adaptor protein (Fragment) OS=Homo sapiens OX=9606 GN=NUMBL PE=1 SV=1	S222.0
M0R117	1	0.0	GO:0005737;GO:0022626;GO:0005840;GO:0022625;GO:0005829;GO:0016020;GO:0003735;GO:0014069;GO:0003723;GO:0002181;GO:0042788;GO:0006412;GO:0045202	BP:metabolic process(GO:0008152);CC:protein-containing complex(GO:0032991);CC:cellular anatomical entity(GO:0110165);MF:structural molecule activity(GO:0005198);BP:cellular process(GO:0009987);MF:binding(GO:0005488)	hsa:6142	Coronavirus disease - COVID-19(hsa05171);Ribosome(hsa03010)	COG2157	60S ribosomal protein L18a OS=Homo sapiens OX=9606 GN=RPL18A PE=1 SV=	S71.0
O00178	2	0.0	GO:0046039;GO:0061014;GO:0005829;GO:0016020;GO:0003924;GO:0000177;GO:0007165;GO:0003723;GO:0006955;GO:0003746;GO:0006414;GO:0005525	BP:immune system process(GO:0002376);BP:biological regulation(GO:0065007);BP:metabolic process(GO:0008152);CC:protein-containing complex(GO:0032991);MF:translation regulator activity(GO:0045182);CC:cellular anatomical entity(GO:0110165);BP:cellular process(GO:0009987);MF:binding(GO:0005488);MF:catalytic activity(GO:0003824);BP:response to stimulus(GO:0050896)	hsa:2935;hsa:7284;hsa:54676;hsa:10767;hsa:9567;hsa:60678	mRNA surveillance pathway(hsa03015);Legionellosis(hsa05134)	COG5258	GTP-binding protein 1 OS=Homo sapiens OX=9606 GN=GTPBP1 PE=1 SV=3	S44.0;S47.0;S580.0;S25.0
O00257	1	-16.61	GO:0035064;GO:0035102;GO:0061665;GO:0019899;GO:0016607;GO:0016604;GO:0031519;GO:0000122;GO:0006325;GO:0005634;GO:0003714;GO:0019789;GO:0005654;GO:0043066;GO:0045892;GO:0016925;GO:0016874;GO:0051219;GO:0032183;GO:0003727;GO:0000976;GO:0003682	BP:biological regulation(GO:0065007);BP:metabolic process(GO:0008152);CC:protein-containing complex(GO:0032991);MF:transcription regulator activity(GO:0140110);CC:cellular anatomical entity(GO:0110165);MF:binding(GO:0005488);MF:catalytic activity(GO:0003824)	hsa:23466;hsa:79723;hsa:57332;hsa:11335;hsa:23468;hsa:23492;hsa:84733;hsa:8535;hsa:9425;hsa:10951	Shigellosis(hsa05131);Lysine degradation(hsa00310);Metabolic pathways(hsa01100)		E3 SUMO-protein ligase CBX4 OS=Homo sapiens OX=9606 GN=CBX4 PE=1 SV=3	S349.0
O00264	2	6.62828373736856	GO:0030868;GO:0020037;GO:0006783;GO:0016021;GO:0005741;GO:0005496;GO:0046872;GO:0042803	BP:metabolic process(GO:0008152);CC:cellular anatomical entity(GO:0110165);BP:cellular process(GO:0009987);MF:binding(GO:0005488)	hsa:124936;hsa:10424;hsa:29937;hsa:10857			Membrane-associated progesterone receptor component 1 OS=Homo sapiens OX=9606 GN=PGRMC1 PE=1 SV=3	S181.0;S57.0
O00515	3	6.62828373736856	GO:0005604;GO:0015629;GO:0045296;GO:0005198;GO:0005576;GO:0070062	CC:cellular anatomical entity(GO:0110165);MF:structural molecule activity(GO:0005198);MF:binding(GO:0005488)	hsa:3898			Ladinin-1 OS=Homo sapiens OX=9606 GN=LAD1 PE=1 SV=2	S272.0;S356.0;S64.0;S394.0
O00567	2	0.0	GO:0005737;GO:0001650;GO:0032040;GO:0031428;GO:0005732;GO:0005730;GO:0016020;GO:0042254;GO:0045296;GO:0005654;GO:0006364;GO:0070761;GO:1990226;GO:0030515;GO:0003723	BP:metabolic process(GO:0008152);CC:protein-containing complex(GO:0032991);CC:cellular anatomical entity(GO:0110165);BP:cellular process(GO:0009987);MF:binding(GO:0005488)	hsa:51602;hsa:26121;hsa:10528	Ribosome biogenesis in eukaryotes(hsa03008);Spinocerebellar ataxia(hsa05017);Spliceosome(hsa03040)	COG1498	Nucleolar protein 56 OS=Homo sapiens OX=9606 GN=NOP56 PE=1 SV=4	S519.0;S520.0;S563.0;S569.0;S570.0
O14647	1	-16.61	GO:0007517;GO:0042393;GO:0005634;GO:0006974;GO:0010467;GO:0003678;GO:0060218;GO:0000978;GO:0140658;GO:0005524	BP:metabolic process(GO:0008152);CC:cellular anatomical entity(GO:0110165);MF:ATP-dependent activity(GO:0140657);BP:cellular process(GO:0009987);BP:developmental process(GO:0032502);MF:binding(GO:0005488);MF:catalytic activity(GO:0003824);BP:response to stimulus(GO:0050896)	hsa:56916;hsa:8467;hsa:55636;hsa:9557;hsa:57680;hsa:80205;hsa:84181;hsa:25788;hsa:57634;hsa:8438;hsa:23132;hsa:1106;hsa:54617;hsa:6597;hsa:6594;hsa:6595;hsa:10847;hsa:1105;hsa:26038;hsa:1107;hsa:1108;hsa:2074;hsa:375748;hsa:9044;hsa:3070	Human papillomavirus infection(hsa05165);Viral carcinogenesis(hsa05203);Homologous recombination(hsa03440);Nucleotide excision repair(hsa03420);Thermogenesis(hsa04714);Signaling pathways regulating pluripotency of stem cells(hsa04550);Hepatocellular carcinoma(hsa05225);Wnt signaling pathway(hsa04310)	COG0553	Chromodomain-helicase-DNA-binding protein 2 OS=Homo sapiens OX=9606 GN=CHD2 PE=1 SV=	S1365.0;S1728.0;S1801.0;S1807.0
O14980	1	0.0	GO:0034504;GO:0005737;GO:0000055;GO:0005049;GO:0032434;GO:0005730;GO:0006611;GO:0005642;GO:0005829;GO:0031965;GO:0000056;GO:0005654;GO:0031267;GO:0046825;GO:0010824;GO:1990904;GO:0005634;GO:0000776	BP:biological regulation(GO:0065007);CC:protein-containing complex(GO:0032991);CC:cellular anatomical entity(GO:0110165);MF:molecular carrier activity(GO:0140104);BP:cellular process(GO:0009987);BP:localization(GO:0051179);MF:binding(GO:0005488)	hsa:7514;hsa:57510	Ribosome biogenesis in eukaryotes(hsa03008);Human T-cell leukemia virus 1 infection(hsa05166);Influenza A(hsa05164);Viral life cycle - HIV-1(hsa03250);Nucleocytoplasmic transport(hsa03013)	COG5101	Exportin-1 OS=Homo sapiens OX=9606 GN=XPO1 PE=1 SV=	S391.0
O15027	3	0.0	GO:0070971;GO:0048208;GO:0006914;GO:0000139;GO:0015031;GO:0005789	BP:metabolic process(GO:0008152);CC:cellular anatomical entity(GO:0110165);BP:cellular process(GO:0009987);BP:localization(GO:0051179)	hsa:89866;hsa:9919;hsa:111240474			Protein transport protein Sec16A OS=Homo sapiens OX=9606 GN=SEC16A PE=1 SV=4	S2083.0;S1327.0;S314.0;S1964.0;S1369.0;S1350.0;S1353.0;S1356.0
O15047	1	6.62828373736856	GO:0016607;GO:1902275;GO:0007420;GO:1902036;GO:0006325;GO:0008013;GO:0097692;GO:0048188;GO:0000785;GO:0003723;GO:0051568;GO:0044648;GO:0061629;GO:0042800;GO:0080182	BP:biological regulation(GO:0065007);BP:metabolic process(GO:0008152);CC:protein-containing complex(GO:0032991);CC:cellular anatomical entity(GO:0110165);BP:cellular process(GO:0009987);BP:developmental process(GO:0032502);MF:binding(GO:0005488);MF:catalytic activity(GO:0003824)	hsa:83852;hsa:54904;hsa:4297;hsa:10919;hsa:64324;hsa:79813;hsa:2145;hsa:29072;hsa:55209;hsa:6839;hsa:9869;hsa:23067;hsa:9757;hsa:8085;hsa:55870;hsa:9739;hsa:7468;hsa:6419;hsa:58508	Cushing syndrome(hsa04934);Lysine degradation(hsa00310);Metabolic pathways(hsa01100);Longevity regulating pathway(hsa04211);Signaling pathways regulating pluripotency of stem cells(hsa04550);Transcriptional misregulation in cancer(hsa05202)	COG2940	Histone-lysine N-methyltransferase SETD1A OS=Homo sapiens OX=9606 GN=SETD1A PE=1 SV=3	S470.0
O15063	1	6.62828373736856	GO:1905762;GO:0000932;GO:0016601;GO:0031267	BP:biological regulation(GO:0065007);CC:cellular anatomical entity(GO:0110165);BP:cellular process(GO:0009987);MF:binding(GO:0005488)	hsa:9710			Granule associated Rac and RHOG effector protein 1 OS=Homo sapiens OX=9606 GN=GARRE1 PE=1 SV=2	S723.0
O15439	1	0.0	GO:0032310;GO:0042626;GO:0005730;GO:0016021;GO:0016020;GO:0055085;GO:0140115;GO:0005524;GO:0005794;GO:0015431;GO:0060271;GO:0015432;GO:0016324;GO:0140359;GO:0016323;GO:0034634;GO:0005886;GO:0015143;GO:0001409;GO:0015562;GO:0070730;GO:0015132;GO:0031088;GO:0071716;GO:0042910	CC:cellular anatomical entity(GO:0110165);MF:ATP-dependent activity(GO:0140657);BP:cellular process(GO:0009987);MF:transporter activity(GO:0005215);BP:localization(GO:0051179);MF:binding(GO:0005488)	hsa:10257;hsa:10060;hsa:6891;hsa:6890;hsa:6833;hsa:215;hsa:22;hsa:5825;hsa:85320;hsa:4363;hsa:10058;hsa:1080;hsa:8647;hsa:94160;hsa:10057;hsa:11194;hsa:1244;hsa:368;hsa:23456;hsa:23460;hsa:5244;hsa:5243;hsa:340273;hsa:89845;hsa:8714	Antifolate resistance(hsa01523);Platinum drug resistance(hsa01524);Sphingolipid signaling pathway(hsa04071);Herpes simplex virus 1 infection(hsa05168);Human cytomegalovirus infection(hsa05163);AMPK signaling pathway(hsa04152);Vibrio cholerae infection(hsa05110);Cholesterol metabolism(hsa04979);ABC transporters(hsa02010);Vitamin digestion and absorption(hsa04977);Primary immunodeficiency(hsa05340)…	COG1132	ATP-binding cassette sub-family C member 4 OS=Homo sapiens OX=9606 GN=ABCC4 PE=1 SV=	S665.0;S668.0;T646.0;T648.0
O15541	1	6.62828373736856	GO:0034247;GO:0016607;GO:0005684;GO:0006281;GO:0005634;GO:0000398;GO:0071005;GO:0005654;GO:0016567;GO:0018276;GO:0070100;GO:0046872;GO:0061630	BP:biological regulation(GO:0065007);BP:metabolic process(GO:0008152);CC:protein-containing complex(GO:0032991);CC:cellular anatomical entity(GO:0110165);BP:cellular process(GO:0009987);MF:binding(GO:0005488);MF:catalytic activity(GO:0003824);BP:response to stimulus(GO:0050896)	hsa:7737;hsa:140432		COG5152	E3 ubiquitin-protein ligase RNF113A OS=Homo sapiens OX=9606 GN=RNF113A PE=1 SV=	S6.0;S47.0;S253.0
O43159	2	6.62828373736856	GO:0035064;GO:0061773;GO:0008168;GO:0072332;GO:0045786;GO:0005730;GO:0005654;GO:0006364;GO:0000183;GO:0097009;GO:0005677;GO:0046015;GO:0008757;GO:0031065;GO:0045892;GO:0031062;GO:0005886;GO:0042149;GO:0032259;GO:0005829;GO:0033553;GO:0003723;GO:1903450	BP:biological regulation(GO:0065007);BP:metabolic process(GO:0008152);CC:protein-containing complex(GO:0032991);CC:cellular anatomical entity(GO:0110165);BP:cellular process(GO:0009987);BP:multicellular organismal process(GO:0032501);MF:binding(GO:0005488);MF:catalytic activity(GO:0003824);BP:response to stimulus(GO:0050896)	hsa:23378			Ribosomal RNA-processing protein 8 OS=Homo sapiens OX=9606 GN=RRP8 PE=1 SV=2	S62.0;S64.0
O43237	1	6.62828373736856	GO:0005737;GO:1990090;GO:0005813;GO:0005770;GO:0007018;GO:0005764;GO:0042802;GO:0000226;GO:0000776;GO:0005868;GO:0051642;GO:0005874;GO:0005524	CC:protein-containing complex(GO:0032991);CC:cellular anatomical entity(GO:0110165);BP:cellular process(GO:0009987);BP:localization(GO:0051179);MF:binding(GO:0005488);BP:response to stimulus(GO:0050896)	hsa:1783;hsa:51143	Vasopressin-regulated water reabsorption(hsa04962);Salmonella infection(hsa05132);Phagosome(hsa04145)		Cytoplasmic dynein 1 light intermediate chain 2 OS=Homo sapiens OX=9606 GN=DYNC1LI2 PE=1 SV=	S194.0
O43290	1	0.0	GO:0005737;GO:0046540;GO:0000387;GO:0000481;GO:0005794;GO:0071013;GO:0016607;GO:0045292;GO:0000398;GO:0071005;GO:0005654;GO:0003723;GO:0015030;GO:0005634;GO:0005829;GO:0045585	BP:biological regulation(GO:0065007);BP:metabolic process(GO:0008152);CC:protein-containing complex(GO:0032991);CC:cellular anatomical entity(GO:0110165);BP:cellular process(GO:0009987);MF:binding(GO:0005488)	hsa:9092	Spliceosome(hsa03040)		U4/U6.U5 tri-snRNP-associated protein 1 OS=Homo sapiens OX=9606 GN=SART1 PE=1 SV=	S448.0
O43294	2	-33.22	GO:0005856;GO:0045444;GO:0016331;GO:0005925;GO:0016363;GO:0010718;GO:0003713;GO:0016055;GO:0050681;GO:0030579;GO:0048495;GO:0045165;GO:0030511;GO:0070411;GO:0030154;GO:0030855;GO:0046872;GO:0030512;GO:0045599	BP:biological regulation(GO:0065007);BP:metabolic process(GO:0008152);MF:transcription regulator activity(GO:0140110);CC:cellular anatomical entity(GO:0110165);BP:cellular process(GO:0009987);BP:developmental process(GO:0032502);MF:binding(GO:0005488)	hsa:22885;hsa:9404;hsa:144165;hsa:55679;hsa:10611;hsa:4007;hsa:4026;hsa:5829;hsa:7205;hsa:126374;hsa:2275;hsa:2274;hsa:7791;hsa:29995;hsa:9260;hsa:11155;hsa:54751;hsa:84448;hsa:84962;hsa:8994;hsa:3987;hsa:3984;hsa:3983;hsa:166336;hsa:7041	Hippo signaling pathway - multiple species(hsa04392);NOD-like receptor signaling pathway(hsa04621);Focal adhesion(hsa04510);Regulation of actin cytoskeleton(hsa04810);Human papillomavirus infection(hsa05165);Viral carcinogenesis(hsa05203);Proteoglycans in cancer(hsa05205);Human cytomegalovirus infection(hsa05163);Leukocyte transendothelial migration(hsa04670);Shigellosis(hsa05131);Chemokine signa…		Transforming growth factor beta-1-induced transcript 1 protein OS=Homo sapiens OX=9606 GN=TGFB1I1 PE=1 SV=	S137.0;S141.0;S143.0;S68.0;S194.0
O43379	2	13.25656747473712	GO:0034451;GO:0005634;GO:0000922;GO:0007052;GO:0072686;GO:0007099;GO:0021987;GO:0022008;GO:0005829	CC:cellular anatomical entity(GO:0110165);BP:cellular process(GO:0009987);BP:developmental process(GO:0032502)	hsa:23005;hsa:284403			WD repeat-containing protein 62 OS=Homo sapiens OX=9606 GN=WDR62 PE=1 SV=	S1144.0;S1070.0;S1226.0;S1228.0;S1405.0
O43583	1	0.0	GO:0075522;GO:0032790;GO:0002188;GO:0001731;GO:0003743;GO:0003729	BP:metabolic process(GO:0008152);MF:translation regulator activity(GO:0045182);BP:cellular process(GO:0009987);BP:viral process(GO:0016032);MF:binding(GO:0005488)	hsa:8562		COG0023	Density-regulated protein OS=Homo sapiens OX=9606 GN=DENR PE=1 SV=2	S73.0
O43719	1	6.62828373736856	GO:0005654;GO:0003723;GO:0000398	BP:metabolic process(GO:0008152);CC:cellular anatomical entity(GO:0110165);BP:cellular process(GO:0009987);MF:binding(GO:0005488)	hsa:27336;hsa:22827;hsa:8761	Spliceosome(hsa03040);RNA degradation(hsa03018);mRNA surveillance pathway(hsa03015)		HIV Tat-specific factor 1 OS=Homo sapiens OX=9606 GN=HTATSF1 PE=1 SV=	S579.0;S702.0;S642.0
O43847	1	0.0	GO:0004222;GO:0052548;GO:0005739;GO:0006508;GO:0046872;GO:0051044	BP:biological regulation(GO:0065007);BP:metabolic process(GO:0008152);CC:cellular anatomical entity(GO:0110165);MF:binding(GO:0005488);MF:catalytic activity(GO:0003824)	hsa:4898;hsa:3416	Alzheimer disease(hsa05010)	COG1025	Nardilysin OS=Homo sapiens OX=9606 GN=NRDC PE=1 SV=	S94.0
O43852	1	0.0	GO:0005794;GO:0005783;GO:0042470;GO:0005789;GO:0005576;GO:0005509;GO:0033018	CC:cellular anatomical entity(GO:0110165);MF:binding(GO:0005488)	hsa:57333;hsa:5954;hsa:51150;hsa:5955;hsa:813			Calumenin OS=Homo sapiens OX=9606 GN=CALU PE=1 SV=	S44.0;Y47.0
O43896	1	0.0	GO:0005737;GO:0008017;GO:0007018;GO:0005524;GO:0005874;GO:0003777	CC:cellular anatomical entity(GO:0110165);MF:ATP-dependent activity(GO:0140657);MF:cytoskeletal motor activity(GO:0003774);BP:cellular process(GO:0009987);MF:binding(GO:0005488)	hsa:55614;hsa:3832;hsa:9371;hsa:146909;hsa:23046;hsa:57576;hsa:57519;hsa:10749;hsa:3797;hsa:63971;hsa:3799;hsa:3798;hsa:24137;hsa:81930;hsa:55605;hsa:9928;hsa:124602;hsa:3800;hsa:23303;hsa:23095;hsa:547;hsa:55582;hsa:285643;hsa:56992;hsa:11127	Hedgehog signaling pathway(hsa04340);Parkinson disease(hsa05012);Pathways of neurodegeneration - multiple diseases(hsa05022);Endocytosis(hsa04144);Non-small cell lung cancer(hsa05223);Alzheimer disease(hsa05010);Dopaminergic synapse(hsa04728);Salmonella infection(hsa05132);Prion disease(hsa05020);Amyotrophic lateral sclerosis(hsa05014);Huntington disease(hsa05016)	COG5059	Kinesin-like protein KIF1C OS=Homo sapiens OX=9606 GN=KIF1C PE=1 SV=	S915.0
O60218	1	0.0	GO:0004033;GO:0008106;GO:0045550;GO:0047655;GO:0004032;GO:0044597;GO:0005829;GO:0052650;GO:0005739;GO:0047718;GO:0005764;GO:0005576;GO:0001758;GO:0110095;GO:0044598;GO:0016491;GO:0001523;GO:0016488	BP:metabolic process(GO:0008152);CC:cellular anatomical entity(GO:0110165);BP:cellular process(GO:0009987);BP:detoxification(GO:0098754);MF:catalytic activity(GO:0003824)	hsa:1646;hsa:1645;hsa:231;hsa:8644;hsa:441282;hsa:1109;hsa:340811;hsa:10327;hsa:6718;hsa:57016;hsa:83592	Biosynthesis of cofactors(hsa01240);Glycolysis / Gluconeogenesis(hsa00010);Ovarian steroidogenesis(hsa04913);Pyruvate metabolism(hsa00620);Chemical carcinogenesis - reactive oxygen species(hsa05208);Folate biosynthesis(hsa00790);Primary bile acid biosynthesis(hsa00120);Galactose metabolism(hsa00052);Fructose and mannose metabolism(hsa00051);Ascorbate and aldarate metabolism(hsa00053);Metabolic pa…	COG0656	Aldo-keto reductase family 1 member B10 OS=Homo sapiens OX=9606 GN=AKR1B10 PE=1 SV=	S23.0
O60244	1	0.0	GO:0060261;GO:0070847;GO:0051123;GO:0005634;GO:0016020;GO:0003713;GO:0003712;GO:0030374;GO:0005654;GO:0006357;GO:0045944;GO:0042809;GO:0035019;GO:0016592;GO:0032968;GO:0045893	BP:biological regulation(GO:0065007);CC:protein-containing complex(GO:0032991);MF:transcription regulator activity(GO:0140110);CC:cellular anatomical entity(GO:0110165);BP:cellular process(GO:0009987);BP:developmental process(GO:0032502);BP:multicellular organismal process(GO:0032501);MF:binding(GO:0005488)	hsa:9282	Thyroid hormone signaling pathway(hsa04919)		Mediator of RNA polymerase II transcription subunit 14 OS=Homo sapiens OX=9606 GN=MED14 PE=1 SV=	S1128.0;S1136.0
O60256	1	0.0	GO:0004749;GO:0009165;GO:0000287	BP:metabolic process(GO:0008152);BP:cellular process(GO:0009987);MF:binding(GO:0005488);MF:catalytic activity(GO:0003824)	hsa:221823;hsa:5631;hsa:5636;hsa:5634;hsa:5635	Biosynthesis of amino acids(hsa01230);Carbon metabolism(hsa01200);Purine metabolism(hsa00230);Metabolic pathways(hsa01100);Pentose phosphate pathway(hsa00030)	COG0462	Phosphoribosyl pyrophosphate synthase-associated protein 2 OS=Homo sapiens OX=9606 GN=PRPSAP2 PE=1 SV=1	S227.0
O60271	5	-9.98171626263144	GO:0005737;GO:0008432;GO:0030335;GO:0034451;GO:0016192;GO:0030159;GO:0005078;GO:0005829;GO:0032418;GO:0005765;GO:0019894;GO:0042147;GO:0051146;GO:0045666;GO:0042802	BP:biological regulation(GO:0065007);CC:cellular anatomical entity(GO:0110165);MF:molecular adaptor activity(GO:0060090);BP:cellular process(GO:0009987);BP:developmental process(GO:0032502);BP:localization(GO:0051179);MF:binding(GO:0005488)	hsa:23162;hsa:9043;hsa:9828;hsa:55160;hsa:9639	MAPK signaling pathway(hsa04010)		C-Jun-amino-terminal kinase-interacting protein 4 OS=Homo sapiens OX=9606 GN=SPAG9 PE=1 SV=	S203.0;S183.0;S185.0;S730.0;S733.0;S314.0;T217.0
O60293	2	0.0	GO:0046872;GO:0000178;GO:0005634;GO:0005615;GO:0006396	BP:metabolic process(GO:0008152);CC:protein-containing complex(GO:0032991);CC:cellular anatomical entity(GO:0110165);BP:cellular process(GO:0009987);MF:binding(GO:0005488)	hsa:196441			Zinc finger C3H1 domain-containing protein OS=Homo sapiens OX=9606 GN=ZFC3H1 PE=1 SV=	S655.0;S1303.0;S1304.0;S1046.0;T766.0
O60343	1	6.62828373736856	GO:0032869;GO:0005829;GO:0016192	CC:cellular anatomical entity(GO:0110165);BP:cellular process(GO:0009987);BP:localization(GO:0051179);BP:response to stimulus(GO:0050896)	hsa:374403;hsa:57533;hsa:23232;hsa:27352;hsa:54885;hsa:23102;hsa:102724862;hsa:83874;hsa:115704;hsa:102723859;hsa:729873;hsa:26000;hsa:11138;hsa:23216;hsa:79774;hsa:9098;hsa:7813;hsa:55357;hsa:9712;hsa:23637;hsa:9882;hsa:23158;hsa:23329;hsa:23061;hsa:729877	Thyroid hormone signaling pathway(hsa04919);AMPK signaling pathway(hsa04152);Diabetic cardiomyopathy(hsa05415);Insulin resistance(hsa04931)		TBC1 domain family member 4 OS=Homo sapiens OX=9606 GN=TBC1D4 PE=1 SV=2	S570.0;S787.0
O60664	1	6.62828373736856	GO:0005829;GO:0005811;GO:1905691;GO:0019915;GO:0042149;GO:0010008	CC:cellular anatomical entity(GO:0110165);BP:cellular process(GO:0009987);BP:localization(GO:0051179);BP:response to stimulus(GO:0050896)	hsa:10226;hsa:123;hsa:440503;hsa:729359;hsa:5346	Apelin signaling pathway(hsa04371);Thermogenesis(hsa04714);Regulation of lipolysis in adipocytes(hsa04923);PPAR signaling pathway(hsa03320)		Perilipin-3 OS=Homo sapiens OX=9606 GN=PLIN3 PE=1 SV=	S130.0;S31.0
O60763	1	0.0	GO:0001650;GO:0006886;GO:0032252;GO:0000139;GO:0048280;GO:1900076;GO:0048471;GO:0007264;GO:0005829	BP:biological regulation(GO:0065007);CC:cellular anatomical entity(GO:0110165);BP:cellular process(GO:0009987);BP:localization(GO:0051179)	hsa:8615			General vesicular transport factor p115 OS=Homo sapiens OX=9606 GN=USO1 PE=1 SV=2	S942.0;S851.0
O60885	1	0.0	GO:2001255;GO:0106140;GO:0000083;GO:0006325;GO:0032968;GO:0003713;GO:0010971;GO:0050727;GO:0005654;GO:1901407;GO:0070577;GO:0000794;GO:0008353;GO:0099122;GO:0003682;GO:0002039;GO:0043123	BP:biological regulation(GO:0065007);MF:transcription regulator activity(GO:0140110);CC:cellular anatomical entity(GO:0110165);BP:cellular process(GO:0009987);MF:binding(GO:0005488);MF:catalytic activity(GO:0003824)	hsa:8019;hsa:55023;hsa:6872;hsa:54454;hsa:27443;hsa:11177;hsa:8850;hsa:55193;hsa:29994;hsa:2186;hsa:2648;hsa:11176;hsa:676;hsa:138474;hsa:65980;hsa:10902;hsa:23476;hsa:2033;hsa:8805;hsa:1387;hsa:6046;hsa:23774;hsa:51592;hsa:54014;hsa:9866	Thyroid hormone signaling pathway(hsa04919);Pathways in cancer(hsa05200);TGF-beta signaling pathway(hsa04350);Human papillomavirus infection(hsa05165);HIF-1 signaling pathway(hsa04066);Viral carcinogenesis(hsa05203);Basal transcription factors(hsa03022);Tuberculosis(hsa05152);Human T-cell leukemia virus 1 infection(hsa05166);Growth hormone synthesis, secretion and action(hsa04935);Notch signaling…	COG5076	Bromodomain-containing protein 4 OS=Homo sapiens OX=9606 GN=BRD4 PE=1 SV=2	S1117.0
O75113	1	-16.61	GO:0045087;GO:0016605;GO:0045088;GO:0005730;GO:0005829;GO:0004540;GO:0045071;GO:0043130;GO:0034644;GO:0032435;GO:0031397;GO:0005634;GO:0001818;GO:0003729	BP:immune system process(GO:0002376);BP:biological regulation(GO:0065007);CC:cellular anatomical entity(GO:0110165);BP:cellular process(GO:0009987);BP:biological process involved in interspecies interaction between organisms(GO:0044419);MF:binding(GO:0005488);MF:catalytic activity(GO:0003824);BP:response to stimulus(GO:0050896)	hsa:340152;hsa:23351;hsa:57523;hsa:340554;hsa:85463;hsa:9683;hsa:80149			NEDD4-binding protein 1 OS=Homo sapiens OX=9606 GN=N4BP1 PE=1 SV=	S300.0
O75151	3	6.62828373736856	GO:0006482;GO:0035064;GO:0061188;GO:0051213;GO:0005730;GO:0006325;GO:0005634;GO:0003713;GO:0003712;GO:0070076;GO:0005654;GO:0006357;GO:0032454;GO:0008270;GO:0033169;GO:0001889;GO:0005506;GO:0045815;GO:0035574;GO:0000776;GO:0035575	BP:biological regulation(GO:0065007);BP:metabolic process(GO:0008152);MF:transcription regulator activity(GO:0140110);CC:cellular anatomical entity(GO:0110165);BP:cellular process(GO:0009987);BP:developmental process(GO:0032502);MF:binding(GO:0005488);MF:catalytic activity(GO:0003824)	hsa:30827;hsa:23133;hsa:124905345;hsa:80853;hsa:5253;hsa:84678;hsa:22992;hsa:124905376;hsa:11083;hsa:2186			Lysine-specific demethylase PHF2 OS=Homo sapiens OX=9606 GN=PHF2 PE=1 SV=4	S853.0;S655.0;S458.0;S474.0;S882.0;S681.0;S539.0
O75179	3	19.88485121210568	GO:0005737;GO:0001955;GO:1900246;GO:0043123;GO:0005634;GO:1900245;GO:0031965;GO:0006275;GO:0005654;GO:0051151;GO:0000785;GO:0003723;GO:0045087;GO:0003682;GO:1900087;GO:0001673;GO:0042742	BP:immune system process(GO:0002376);BP:biological regulation(GO:0065007);CC:cellular anatomical entity(GO:0110165);BP:developmental process(GO:0032502);BP:biological process involved in interspecies interaction between organisms(GO:0044419);MF:binding(GO:0005488);BP:response to stimulus(GO:0050896)	hsa:57060;hsa:404734;hsa:26057;hsa:54882		COG0666	Ankyrin repeat domain-containing protein 17 OS=Homo sapiens OX=9606 GN=ANKRD17 PE=1 SV=3	S2401.0;S2041.0;S2045.0;S2047.0;S2489.0
O75369	2	0.0	GO:0043232;GO:0005829;GO:0030154;GO:0030036;GO:0051015;GO:0005886;GO:0042802	CC:cellular anatomical entity(GO:0110165);BP:cellular process(GO:0009987);BP:developmental process(GO:0032502);MF:binding(GO:0005488)	hsa:131405;hsa:667;hsa:2317;hsa:7402;hsa:2316;hsa:87;hsa:80263;hsa:81;hsa:2318;hsa:89795;hsa:89797;hsa:23224;hsa:57731;hsa:5339;hsa:23499;hsa:23345;hsa:23321;hsa:6710;hsa:6711;hsa:6712;hsa:79789;hsa:51332;hsa:88;hsa:89	Spinocerebellar ataxia(hsa05017);Focal adhesion(hsa04510);Regulation of actin cytoskeleton(hsa04810);Viral carcinogenesis(hsa05203);Proteoglycans in cancer(hsa05205);Leukocyte transendothelial migration(hsa04670);Shigellosis(hsa05131);MAPK signaling pathway(hsa04010);Pathways of neurodegeneration - multiple diseases(hsa05022);Arrhythmogenic right ventricular cardiomyopathy(hsa05412);Adherens junc…	COG5069	Filamin-B OS=Homo sapiens OX=9606 GN=FLNB PE=1 SV=2	S2107.0;S2113.0;S2135.0;S2478.0;S2481.0;S2325.0;T2553.0
O75376	4	-9.98171626263144	GO:0045922;GO:0000118;GO:0072686;GO:0017053;GO:0000122;GO:1903799;GO:0016922;GO:0005829;GO:0003714;GO:0005654;GO:0046966;GO:0006357;GO:0000785;GO:0045820;GO:0046329;GO:0042826;GO:0051225;GO:0060766	BP:biological regulation(GO:0065007);CC:protein-containing complex(GO:0032991);MF:transcription regulator activity(GO:0140110);CC:cellular anatomical entity(GO:0110165);BP:cellular process(GO:0009987);MF:binding(GO:0005488)	hsa:9611;hsa:9612;hsa:23186;hsa:55758;hsa:283248	Thyroid hormone signaling pathway(hsa04919);Notch signaling pathway(hsa04330);Epstein-Barr virus infection(hsa05169);Transcriptional misregulation in cancer(hsa05202);Huntington disease(hsa05016);Endocrine resistance(hsa01522)		Nuclear receptor corepressor 1 OS=Homo sapiens OX=9606 GN=NCOR1 PE=1 SV=2	S2184.0;S2151.0;S2102.0;S1977.0;S224.0;S1195.0;S70.0;S97.0
O75385	1	0.0			hsa:8408;hsa:341676;hsa:9706;hsa:23235;hsa:10733;hsa:139728;hsa:57787;hsa:54861;hsa:4140;hsa:1613;hsa:8536;hsa:23387;hsa:57172;hsa:27148;hsa:1263;hsa:25989;hsa:57118;hsa:4139;hsa:84446;hsa:167359;hsa:65975;hsa:2011;hsa:85443;hsa:6795;hsa:6790	Calcium signaling pathway(hsa04020);Spinocerebellar ataxia(hsa05017);Pathways in cancer(hsa05200);Glioma(hsa05214);Tuberculosis(hsa05152);AMPK signaling pathway(hsa04152);Oocyte meiosis(hsa04114);Bladder cancer(hsa05219);Pathways of neurodegeneration - multiple diseases(hsa05022);Progesterone-mediated oocyte maturation(hsa04914);Autophagy - other(hsa04136);Aldosterone synthesis and secretion(hsa0…		Serine/threonine-protein kinase ULK1 OS=Homo sapiens OX=9606 GN=ULK1 PE=1 SV=2	S556.0;S638.0
O75396	1	0.0	GO:0042470;GO:0006890;GO:0006888;GO:0016192;GO:0005793;GO:0008021;GO:0016021;GO:0033116;GO:1902902;GO:0000139;GO:0048280;GO:0045732;GO:0019905;GO:0005794;GO:0012507;GO:0015031;GO:0005484;GO:0005789;GO:0031201;GO:0030137	BP:biological regulation(GO:0065007);CC:protein-containing complex(GO:0032991);CC:cellular anatomical entity(GO:0110165);MF:molecular adaptor activity(GO:0060090);BP:cellular process(GO:0009987);BP:localization(GO:0051179);MF:binding(GO:0005488)	hsa:9117;hsa:6845;hsa:26984;hsa:9554;hsa:10652	SNARE interactions in vesicular transport(hsa04130);Legionellosis(hsa05134);Phagosome(hsa04145)	COG5143	Vesicle-trafficking protein SEC22b OS=Homo sapiens OX=9606 GN=SEC22B PE=1 SV=	S168.0;S137.0
O75410	2	-9.98171626263144	GO:0035259;GO:0030331;GO:0005829;GO:0007052;GO:0030374;GO:0046966;GO:0046965;GO:0042975;GO:0005815	MF:transcription regulator activity(GO:0140110);CC:cellular anatomical entity(GO:0110165);BP:cellular process(GO:0009987);MF:binding(GO:0005488)	hsa:10579;hsa:10460;hsa:6867			Transforming acidic coiled-coil-containing protein 1 OS=Homo sapiens OX=9606 GN=TACC1 PE=1 SV=2	S276.0;S131.0
O75427	1	6.62828373736856	GO:0005737;GO:0016021;GO:0045892;GO:0016605	BP:biological regulation(GO:0065007);CC:cellular anatomical entity(GO:0110165)	hsa:84859;hsa:23143;hsa:7410;hsa:57631;hsa:4034	Focal adhesion(hsa04510);Rap1 signaling pathway(hsa04015);Regulation of actin cytoskeleton(hsa04810);Fc epsilon RI signaling pathway(hsa04664);Proteoglycans in cancer(hsa05205);Leukocyte transendothelial migration(hsa04670);Lipid and atherosclerosis(hsa05417);Chemokine signaling pathway(hsa04062);B cell receptor signaling pathway(hsa04662);Fc gamma R-mediated phagocytosis(hsa04666);T cell recepto…	COG4886	Leucine-rich repeat and calponin homology domain-containing protein 4 OS=Homo sapiens OX=9606 GN=LRCH4 PE=1 SV=	S25.0;S380.0
O75533	1	6.62828373736856	GO:0016607;GO:0000245;GO:0071013;GO:0071004;GO:0071005;GO:1990935;GO:0034693;GO:0045945;GO:0005689;GO:0005686;GO:0110016;GO:0005681;GO:0003729	BP:biological regulation(GO:0065007);CC:protein-containing complex(GO:0032991);CC:cellular anatomical entity(GO:0110165);BP:cellular process(GO:0009987);MF:binding(GO:0005488)	hsa:23451	Spliceosome(hsa03040)	COG5181	Splicing factor 3B subunit 1 OS=Homo sapiens OX=9606 GN=SF3B1 PE=1 SV=	S488.0;S129.0;T261.0;T273.0;T223.0;T227.0;T299.0;T303.0;T296.0
O75569	1	6.62828373736856	GO:0030422;GO:0019899;GO:0050821;GO:0070883;GO:0008047;GO:0005737;GO:0005634;GO:0005654;GO:0016310;GO:2001244;GO:0048471;GO:0070578;GO:0042803;GO:0048705;GO:0006468;GO:0016301;GO:0034599;GO:0070920;GO:0042473;GO:0042474;GO:0005829;GO:0035197;GO:0003725;GO:0016442;GO:0031054	BP:biological regulation(GO:0065007);BP:metabolic process(GO:0008152);CC:protein-containing complex(GO:0032991);CC:cellular anatomical entity(GO:0110165);BP:cellular process(GO:0009987);BP:developmental process(GO:0032502);MF:molecular function regulator activity(GO:0098772);MF:binding(GO:0005488);MF:catalytic activity(GO:0003824);BP:response to stimulus(GO:0050896)	hsa:27067;hsa:8575;hsa:6895;hsa:6780			Interferon-inducible double-stranded RNA-dependent protein kinase activator A OS=Homo sapiens OX=9606 GN=PRKRA PE=1 SV=1	S18.0
O75607	1	6.62828373736856	GO:0005737;GO:0042393;GO:0015629;GO:0006338;GO:0005730;GO:0005829;GO:0009303;GO:0005654;GO:0006364;GO:0003682;GO:0005634;GO:0003723	BP:metabolic process(GO:0008152);CC:cellular anatomical entity(GO:0110165);BP:cellular process(GO:0009987);MF:binding(GO:0005488)	hsa:4869;hsa:10361;hsa:10360			Nucleoplasmin-3 OS=Homo sapiens OX=9606 GN=NPM3 PE=1 SV=	S13.0
O75821	1	0.0	GO:0005852;GO:0075525;GO:0016282;GO:0005829;GO:0003723;GO:0001732;GO:0033290;GO:0048471;GO:0005634;GO:0003743	CC:protein-containing complex(GO:0032991);MF:translation regulator activity(GO:0045182);CC:cellular anatomical entity(GO:0110165);BP:cellular process(GO:0009987);BP:viral process(GO:0016032);MF:binding(GO:0005488)	hsa:11066;hsa:27316;hsa:378948;hsa:55147;hsa:159163;hsa:60680;hsa:1153;hsa:7073;hsa:6427;hsa:29896;hsa:8666;hsa:1996;hsa:1995;hsa:1994;hsa:1993;hsa:378951;hsa:4691;hsa:26986;hsa:494115;hsa:5935;hsa:129831;hsa:125950;hsa:7072;hsa:10929;hsa:5042	IL-17 signaling pathway(hsa04657);Spliceosome(hsa03040);Herpes simplex virus 1 infection(hsa05168);AMPK signaling pathway(hsa04152);RNA degradation(hsa03018);Alcoholic liver disease(hsa04936);mRNA surveillance pathway(hsa03015);Pathogenic Escherichia coli infection(hsa05130)		Eukaryotic translation initiation factor 3 subunit G OS=Homo sapiens OX=9606 GN=EIF3G PE=1 SV=	S42.0
O75822	3	-16.61	GO:0005852;GO:0016282;GO:0005829;GO:0001732;GO:0033290;GO:0042802;GO:0003743	CC:protein-containing complex(GO:0032991);MF:translation regulator activity(GO:0045182);CC:cellular anatomical entity(GO:0110165);BP:cellular process(GO:0009987);MF:binding(GO:0005488)	hsa:8669			Eukaryotic translation initiation factor 3 subunit J OS=Homo sapiens OX=9606 GN=EIF3J PE=1 SV=	S11.0;S13.0;T109.0
O94776	1	0.0	GO:0016575;GO:0043565;GO:0003682;GO:0016581;GO:0006338;GO:0006306;GO:0004407;GO:0000781;GO:0000122;GO:0003712;GO:0005654;GO:0006355;GO:0140297;GO:0045944;GO:0010762;GO:0061629;GO:0046872;GO:0042826	BP:biological regulation(GO:0065007);BP:metabolic process(GO:0008152);CC:protein-containing complex(GO:0032991);MF:transcription regulator activity(GO:0140110);CC:cellular anatomical entity(GO:0110165);BP:cellular process(GO:0009987);MF:binding(GO:0005488);MF:catalytic activity(GO:0003824)	hsa:283248;hsa:23186;hsa:9112;hsa:57708;hsa:9219;hsa:54531;hsa:57504;hsa:166968;hsa:55758;hsa:473	Huntington disease(hsa05016)		Metastasis-associated protein MTA2 OS=Homo sapiens OX=9606 GN=MTA2 PE=1 SV=1	S435.0
O94804	1	6.62828373736856	GO:0005737;GO:0006468;GO:0042802;GO:0070062;GO:2000401;GO:0005829;GO:0004674;GO:0035579;GO:0005524;GO:0071593;GO:0005886;GO:0106310;GO:0046777;GO:0007049;GO:0042803	BP:biological regulation(GO:0065007);BP:metabolic process(GO:0008152);CC:cellular anatomical entity(GO:0110165);BP:cellular process(GO:0009987);MF:binding(GO:0005488);MF:catalytic activity(GO:0003824)	hsa:8428;hsa:5063;hsa:9448;hsa:50488;hsa:11184;hsa:23043;hsa:11183;hsa:203447;hsa:9748;hsa:57551;hsa:51347;hsa:10494;hsa:5062;hsa:106821730;hsa:8491;hsa:5058;hsa:9344;hsa:6788;hsa:5871;hsa:51765;hsa:140469;hsa:6789;hsa:6793;hsa:53904;hsa:56924	Hippo signaling pathway - multiple species(hsa04392);Pathways in cancer(hsa05200);Focal adhesion(hsa04510);Regulation of actin cytoskeleton(hsa04810);Proteoglycans in cancer(hsa05205);Ras signaling pathway(hsa04014);Chemokine signaling pathway(hsa04062);MAPK signaling pathway(hsa04010);Oocyte meiosis(hsa04114);Progesterone-mediated oocyte maturation(hsa04914);Fc gamma R-mediated phagocytosis(hsa0…		Serine/threonine-protein kinase 10 OS=Homo sapiens OX=9606 GN=STK10 PE=1 SV=	S454.0;S191.0
O94826	1	0.0	GO:0005741;GO:0030943;GO:0098586;GO:0070062;GO:0045039;GO:0097068;GO:1904591;GO:0006626;GO:0016020;GO:0005739;GO:0030150;GO:0005742;GO:0002218;GO:0031307;GO:0002230;GO:0032728;GO:0045040;GO:0008320;GO:0042981;GO:0016021;GO:0061052	BP:immune system process(GO:0002376);BP:biological regulation(GO:0065007);CC:protein-containing complex(GO:0032991);CC:cellular anatomical entity(GO:0110165);BP:cellular process(GO:0009987);MF:transporter activity(GO:0005215);BP:biological process involved in interspecies interaction between organisms(GO:0044419);BP:localization(GO:0051179);MF:binding(GO:0005488);BP:response to stimulus(GO:005089…	hsa:79657;hsa:10273;hsa:5536;hsa:23038;hsa:54970;hsa:7266;hsa:7265;hsa:119069131;hsa:2288;hsa:9868;hsa:10963;hsa:10953;hsa:6674;hsa:5481;hsa:55898	Protein processing in endoplasmic reticulum(hsa04141);Ubiquitin mediated proteolysis(hsa04120);Shigellosis(hsa05131);MAPK signaling pathway(hsa04010);Pathways of neurodegeneration - multiple diseases(hsa05022);Cellular senescence(hsa04218);Necroptosis(hsa04217);Estrogen signaling pathway(hsa04915);Alzheimer disease(hsa05010);Prion disease(hsa05020)		Mitochondrial import receptor subunit TOM70 OS=Homo sapiens OX=9606 GN=TOMM70 PE=1 SV=1	S91.0;S96.0
O94880	1	-16.61	GO:0060916;GO:0000122;GO:0005634;GO:2000584;GO:0048286;GO:0046872;GO:2000791	BP:biological regulation(GO:0065007);CC:cellular anatomical entity(GO:0110165);BP:cellular process(GO:0009987);BP:developmental process(GO:0032502);MF:binding(GO:0005488)	hsa:29128;hsa:51317;hsa:79960;hsa:115426;hsa:27154;hsa:1108;hsa:23030;hsa:23774;hsa:4302;hsa:23338;hsa:8242;hsa:7862;hsa:9682;hsa:9678;hsa:8028;hsa:23081;hsa:9767	Human papillomavirus infection(hsa05165);Viral carcinogenesis(hsa05203)	COG5141	PHD finger protein 14 OS=Homo sapiens OX=9606 GN=PHF14 PE=1 SV=3	S84.0
O95210	1	-16.61	GO:0046907;GO:0070821;GO:0038024;GO:0005783;GO:0061723;GO:0030315;GO:0016021;GO:0016020;GO:0030247;GO:0101003;GO:0019899;GO:0005789;GO:0034045;GO:0005980;GO:0061753;GO:2001070;GO:0005886;GO:0005887;GO:0048471;GO:2001069	BP:metabolic process(GO:0008152);CC:cellular anatomical entity(GO:0110165);MF:cargo receptor activity(GO:0038024);BP:cellular process(GO:0009987);BP:localization(GO:0051179);MF:binding(GO:0005488)	hsa:8987			Starch-binding domain-containing protein 1 OS=Homo sapiens OX=9606 GN=STBD1 PE=1 SV=	S211.0;S145.0
O95218	1	0.0	GO:0005634;GO:0046872;GO:0003723;GO:0006396	BP:metabolic process(GO:0008152);CC:cellular anatomical entity(GO:0110165);BP:cellular process(GO:0009987);MF:binding(GO:0005488)	hsa:9406;hsa:8148	Basal transcription factors(hsa03022);Transcriptional misregulation in cancer(hsa05202)		Zinc finger Ran-binding domain-containing protein 2 OS=Homo sapiens OX=9606 GN=ZRANB2 PE=1 SV=	S120.0;S153.0;S188.0
O95365	2	0.0			hsa:11275;hsa:571;hsa:59349;hsa:253461;hsa:60468;hsa:51341;hsa:54800;hsa:377007;hsa:29068;hsa:51043;hsa:79842;hsa:140685;hsa:84861;hsa:7541;hsa:55295;hsa:27252;hsa:257240;hsa:26249;hsa:84541;hsa:79786;hsa:9925;hsa:7704;hsa:317719;hsa:201501;hsa:7709	Acute myeloid leukemia(hsa05221);Pathways in cancer(hsa05200);Small cell lung cancer(hsa05222);Cell cycle(hsa04110);Transcriptional misregulation in cancer(hsa05202)	COG5048	Zinc finger and BTB domain-containing protein 7A OS=Homo sapiens OX=9606 GN=ZBTB7A PE=1 SV=1	S511.0;S526.0;S549.0
O95394	2	-16.61	GO:0006048;GO:0004610;GO:0000287;GO:0005975	BP:metabolic process(GO:0008152);BP:cellular process(GO:0009987);MF:binding(GO:0005488);MF:catalytic activity(GO:0003824)	hsa:5238	Biosynthesis of nucleotide sugars(hsa01250);Amino sugar and nucleotide sugar metabolism(hsa00520);Metabolic pathways(hsa01100)	COG1109	Phosphoacetylglucosamine mutase OS=Homo sapiens OX=9606 GN=PGM3 PE=1 SV=	S64.0;T62.0
O95684	2	-16.61	GO:0008284;GO:0034453;GO:0030335;GO:0030030;GO:0005813;GO:0005634;GO:0005814;GO:0019901;GO:0030307;GO:0048471;GO:0030292;GO:0042803	BP:biological regulation(GO:0065007);CC:cellular anatomical entity(GO:0110165);BP:cellular process(GO:0009987);MF:molecular function regulator activity(GO:0098772);MF:binding(GO:0005488)	hsa:11116			Centrosomal protein 43 OS=Homo sapiens OX=9606 GN=CEP43 PE=1 SV=1	S152.0;S156.0;S160.0
O95714	1	0.0	GO:0005737;GO:0006974;GO:0031625;GO:0006281;GO:0043161;GO:0005829;GO:0016020;GO:0005085;GO:0032183;GO:0005814;GO:0005654;GO:0016567;GO:0007283;GO:0008270;GO:0005886;GO:0006886;GO:0061630;GO:0005634	BP:metabolic process(GO:0008152);CC:cellular anatomical entity(GO:0110165);BP:reproductive process(GO:0022414);BP:cellular process(GO:0009987);BP:developmental process(GO:0032502);MF:molecular function regulator activity(GO:0098772);BP:localization(GO:0051179);MF:binding(GO:0005488);MF:catalytic activity(GO:0003824);BP:response to stimulus(GO:0050896)	hsa:57531;hsa:102723564;hsa:8925;hsa:55008;hsa:55920;hsa:91754;hsa:283450;hsa:26297;hsa:284086;hsa:8924;hsa:26091;hsa:4734;hsa:55213;hsa:79654;hsa:57154;hsa:10075;hsa:11059;hsa:64750;hsa:23327;hsa:1104;hsa:1102;hsa:51191;hsa:6103;hsa:124903450;hsa:8916	TGF-beta signaling pathway(hsa04350);Ubiquitin mediated proteolysis(hsa04120);Hedgehog signaling pathway(hsa04340);Endocytosis(hsa04144);Aldosterone-regulated sodium reabsorption(hsa04960);Epstein-Barr virus infection(hsa05169);Tight junction(hsa04530)	COG5184;COG5021	E3 ubiquitin-protein ligase HERC2 OS=Homo sapiens OX=9606 GN=HERC2 PE=1 SV=	S368.0;S1588.0;S2454.0
O95817	2	6.62828373736856	GO:0016020;GO:0006457;GO:0061684;GO:0071260;GO:0021510;GO:0097192;GO:0016235;GO:0050821;GO:1905337;GO:0010664;GO:0044877;GO:0034620;GO:0030018;GO:0005737;GO:0001725;GO:0008625;GO:0070842;GO:0000774;GO:0005634;GO:0051087;GO:0045505;GO:0000045;GO:0043066;GO:0043005;GO:0034605;GO:0101031;GO:0097201;GO:0046716;GO:0010658;GO:0042307;GO:0140597;GO:0007420;GO:0005829;GO:0045296;GO:0098840;GO:0046827;GO:…	BP:biological regulation(GO:0065007);BP:metabolic process(GO:0008152);CC:protein-containing complex(GO:0032991);CC:cellular anatomical entity(GO:0110165);MF:molecular carrier activity(GO:0140104);BP:cellular process(GO:0009987);BP:developmental process(GO:0032502);MF:molecular function regulator activity(GO:0098772);BP:localization(GO:0051179);MF:binding(GO:0005488);BP:response to stimulus(GO:005…	hsa:11060;hsa:11059;hsa:57520;hsa:9531;hsa:9530;hsa:23072;hsa:4734;hsa:9529;hsa:23327	Ubiquitin mediated proteolysis(hsa04120);TNF signaling pathway(hsa04668);Endocytosis(hsa04144);Aldosterone-regulated sodium reabsorption(hsa04960);Epstein-Barr virus infection(hsa05169);Tight junction(hsa04530)	COG5021	BAG family molecular chaperone regulator 3 OS=Homo sapiens OX=9606 GN=BAG3 PE=1 SV=	S289.0;S377.0;S386.0;T406.0
O96007	1	6.62828373736856	GO:0016607;GO:0006777;GO:0005829;GO:0005654;GO:0030366;GO:0032324;GO:0019008	BP:metabolic process(GO:0008152);CC:protein-containing complex(GO:0032991);CC:cellular anatomical entity(GO:0110165);BP:cellular process(GO:0009987);MF:catalytic activity(GO:0003824)	hsa:4338	Biosynthesis of cofactors(hsa01240);Folate biosynthesis(hsa00790);Metabolic pathways(hsa01100);Sulfur relay system(hsa04122)	COG0314	Molybdopterin synthase catalytic subunit OS=Homo sapiens OX=9606 GN=MOCS2 PE=1 SV=1	S20.0
P00533	1	0.0	GO:0098590;GO:0016021;GO:0033138;GO:0042802;GO:0033674;GO:0090263;GO:0030307;GO:0010750;GO:0030154;GO:0007611;GO:1903800;GO:0043406;GO:0042177;GO:0046328;GO:0007169;GO:0051897;GO:0046777;GO:0030054;GO:0010008;GO:0005737;GO:0014066;GO:0038083;GO:0042127;GO:0005634;GO:1900020;GO:0032587;GO:0098609;GO:0004714;GO:0043066;GO:0004713;GO:0045740;GO:0009925;GO:0045737;GO:0097489;GO:0005524;GO:1900087;GO:…	BP:biological regulation(GO:0065007);BP:metabolic process(GO:0008152);CC:protein-containing complex(GO:0032991);CC:cellular anatomical entity(GO:0110165);BP:cellular process(GO:0009987);BP:developmental process(GO:0032502);BP:multicellular organismal process(GO:0032501);MF:molecular function regulator activity(GO:0098772);MF:molecular transducer activity(GO:0060089);MF:binding(GO:0005488);MF:cata…	hsa:2065;hsa:7294;hsa:6850;hsa:27;hsa:7535;hsa:25;hsa:5747;hsa:2066;hsa:2041;hsa:2064;hsa:2043;hsa:2044;hsa:2045;hsa:2046;hsa:2047;hsa:2185;hsa:2049;hsa:1956;hsa:2042;hsa:2048;hsa:5979;hsa:4233;hsa:2050;hsa:1969;hsa:10188	Calcium signaling pathway(hsa04020);Chronic myeloid leukemia(hsa05220);GnRH signaling pathway(hsa04912);Platinum drug resistance(hsa01524);Pathways in cancer(hsa05200);Focal adhesion(hsa04510);Cushing syndrome(hsa04934);Glioma(hsa05214);Pancreatic cancer(hsa05212);Rap1 signaling pathway(hsa04015);Regulation of actin cytoskeleton(hsa04810);Fc epsilon RI signaling pathway(hsa04664);Human papillomav…		Epidermal growth factor receptor OS=Homo sapiens OX=9606 GN=EGFR PE=1 SV=2	S1166.0;S1042.0;T693.0
P00558	1	0.0	GO:0047134;GO:0016020;GO:0070062;GO:0016310;GO:0005829;GO:0045121;GO:0031639;GO:0061621;GO:0016525;GO:0006094;GO:0043531;GO:0071456;GO:0030855;GO:0004618;GO:0006096;GO:0005524;GO:0005615	BP:biological regulation(GO:0065007);BP:metabolic process(GO:0008152);CC:cellular anatomical entity(GO:0110165);BP:cellular process(GO:0009987);BP:developmental process(GO:0032502);MF:binding(GO:0005488);MF:catalytic activity(GO:0003824);BP:response to stimulus(GO:0050896)	hsa:5232;hsa:HRM2_36560;hsa:5230	Biosynthesis of amino acids(hsa01230);Carbon metabolism(hsa01200);HIF-1 signaling pathway(hsa04066);Glycolysis / Gluconeogenesis(hsa00010);Metabolic pathways(hsa01100)	COG0126	Phosphoglycerate kinase 1 OS=Homo sapiens OX=9606 GN=PGK1 PE=1 SV=3	S203.0
P04075	1	0.0	GO:0051289;GO:0031430;GO:0006096;GO:0004332;GO:0031674	BP:metabolic process(GO:0008152);CC:cellular anatomical entity(GO:0110165);BP:cellular process(GO:0009987);MF:catalytic activity(GO:0003824)	hsa:230;hsa:226;hsa:229	Biosynthesis of amino acids(hsa01230);Carbon metabolism(hsa01200);HIF-1 signaling pathway(hsa04066);Glycolysis / Gluconeogenesis(hsa00010);Fructose and mannose metabolism(hsa00051);Metabolic pathways(hsa01100);Pentose phosphate pathway(hsa00030)	COG3588	Fructose-bisphosphate aldolase A OS=Homo sapiens OX=9606 GN=ALDOA PE=1 SV=2	S39.0
P04083	1	6.62828373736856	GO:0045087;GO:0045920;GO:0014839;GO:0006909;GO:0031018;GO:0042119;GO:0005929;GO:0071385;GO:0046632;GO:0045627;GO:0002685;GO:0007166;GO:0090303;GO:0031340;GO:0030073;GO:0005737;GO:0019834;GO:0032355;GO:0018149;GO:0005615;GO:0031514;GO:0005634;GO:0005654;GO:0005544;GO:0050727;GO:0045629;GO:0030850;GO:0070459;GO:1900138;GO:0005509;GO:0097350;GO:0031394;GO:0071621;GO:0033031;GO:0007187;GO:0031901;GO:…	BP:immune system process(GO:0002376);BP:biological regulation(GO:0065007);BP:metabolic process(GO:0008152);CC:cellular anatomical entity(GO:0110165);BP:locomotion(GO:0040011);BP:reproductive process(GO:0022414);BP:cellular process(GO:0009987);BP:developmental process(GO:0032502);BP:biological process involved in interspecies interaction between organisms(GO:0044419);MF:molecular function regulato…	hsa:302;hsa:309;hsa:728113;hsa:301;hsa:311;hsa:310;hsa:8416;hsa:308;hsa:312;hsa:11199;hsa:653145;hsa:306;hsa:307	Salmonella infection(hsa05132);Amyotrophic lateral sclerosis(hsa05014)		Annexin A1 OS=Homo sapiens OX=9606 GN=ANXA1 PE=1 SV=2	S37.0
P04406	1	0.0	GO:0051287;GO:0050821;GO:0000226;GO:0097718;GO:0006096;GO:0061844;GO:0005737;GO:0004365;GO:0031640;GO:0005634;GO:0005811;GO:0051873;GO:0097452;GO:0045087;GO:0042802;GO:0043123;GO:0035605;GO:0035606;GO:0015630;GO:0008017;GO:0031965;GO:0050661;GO:0050832;GO:0032481;GO:0005886;GO:0005829;GO:0071346;GO:1990904;GO:0051402;GO:0019828;GO:0017148;GO:0006417;GO:0006006	BP:immune system process(GO:0002376);BP:biological regulation(GO:0065007);BP:metabolic process(GO:0008152);CC:protein-containing complex(GO:0032991);CC:cellular anatomical entity(GO:0110165);BP:cellular process(GO:0009987);BP:biological process involved in interspecies interaction between organisms(GO:0044419);MF:molecular function regulator activity(GO:0098772);MF:binding(GO:0005488);MF:catalyti…	hsa:2597;hsa:26330	Biosynthesis of amino acids(hsa01230);Carbon metabolism(hsa01200);HIF-1 signaling pathway(hsa04066);Glycolysis / Gluconeogenesis(hsa00010);Diabetic cardiomyopathy(hsa05415);Metabolic pathways(hsa01100);Alzheimer disease(hsa05010);Salmonella infection(hsa05132);Pathogenic Escherichia coli infection(hsa05130)	COG0057	Glyceraldehyde-3-phosphate dehydrogenase OS=Homo sapiens OX=9606 GN=GAPDH PE=1 SV=	S83.0;T184.0
P04792	1	6.62828373736856	GO:0099641;GO:0005080;GO:0038033;GO:0045766;GO:0035556;GO:0061629;GO:0030018;GO:0005819;GO:0009615;GO:0005634;GO:1904115;GO:0051082;GO:0043122;GO:0042803;GO:0032760;GO:0006469;GO:1902176;GO:0019901;GO:0043536;GO:0042026;GO:0009408;GO:0061077;GO:0001533;GO:0044183;GO:0001932;GO:0032731;GO:0008426	BP:biological regulation(GO:0065007);CC:cellular anatomical entity(GO:0110165);MF:protein folding chaperone(GO:0044183);BP:cellular process(GO:0009987);BP:biological process involved in interspecies interaction between organisms(GO:0044419);MF:molecular function regulator activity(GO:0098772);BP:localization(GO:0051179);MF:binding(GO:0005488);BP:response to stimulus(GO:0050896)	hsa:26353;hsa:1410;hsa:3316;hsa:3315;hsa:8988;hsa:1409;hsa:102724652;hsa:126393;hsa:27129	Protein processing in endoplasmic reticulum(hsa04141);Proteoglycans in cancer(hsa05205);MAPK signaling pathway(hsa04010);Amoebiasis(hsa05146);Longevity regulating pathway - multiple species(hsa04213);VEGF signaling pathway(hsa04370)		Heat shock protein beta-1 OS=Homo sapiens OX=9606 GN=HSPB1 PE=1 SV=	S15.0
P05387	2	6.62828373736856	GO:0005737;GO:0005925;GO:0070062;GO:0022625;GO:0005829;GO:0016020;GO:0003735;GO:0002181;GO:0002182;GO:0006412	BP:metabolic process(GO:0008152);CC:protein-containing complex(GO:0032991);CC:cellular anatomical entity(GO:0110165);MF:structural molecule activity(GO:0005198);BP:cellular process(GO:0009987)	hsa:6181	Coronavirus disease - COVID-19(hsa05171);Ribosome(hsa03010)	COG2058	60S acidic ribosomal protein P2 OS=Homo sapiens OX=9606 GN=RPLP2 PE=1 SV=1	S102.0;S105.0;S79.0;S86.0;S16.0
P05783	1	6.62828373736856	GO:0034451;GO:0045104;GO:0043000;GO:0005829;GO:0045095;GO:0097191;GO:0005198;GO:0071944;GO:0097110;GO:0033209;GO:0043066;GO:0097284;GO:0005882	BP:biological regulation(GO:0065007);CC:cellular anatomical entity(GO:0110165);MF:structural molecule activity(GO:0005198);BP:cellular process(GO:0009987);BP:localization(GO:0051179);MF:binding(GO:0005488)	hsa:54474;hsa:125115;hsa:3875;hsa:3872;hsa:3858;hsa:3859;hsa:353288;hsa:342574;hsa:3861;hsa:3868;hsa:162605;hsa:3860;hsa:3866;hsa:8687;hsa:8689;hsa:3886;hsa:3885;hsa:3884;hsa:3883;hsa:3882;hsa:3881;hsa:3880;hsa:192666;hsa:147183;hsa:390792	Staphylococcus aureus infection(hsa05150);Estrogen signaling pathway(hsa04915)		Keratin, type I cytoskeletal 18 OS=Homo sapiens OX=9606 GN=KRT18 PE=1 SV=2	S398.0;S399.0;S305.0;S60.0
P06493	1	0.0	GO:0018107;GO:0018105;GO:0034501;GO:0048144;GO:0044772;GO:0004693;GO:0008353;GO:0007049;GO:0106310;GO:0072686;GO:0004674;GO:0030544;GO:0005813;GO:0005634;GO:0005739;GO:0005654;GO:0048511;GO:0043066;GO:0097125;GO:0051301;GO:0030855;GO:0005759;GO:0005524;GO:0006468;GO:0030332;GO:0006915;GO:0035173;GO:0042752;GO:1900182;GO:1905448;GO:0005829;GO:0030496;GO:0010971;GO:0005876;GO:0007095;GO:0003682;GO:…	BP:biological regulation(GO:0065007);BP:metabolic process(GO:0008152);CC:protein-containing complex(GO:0032991);CC:cellular anatomical entity(GO:0110165);BP:cellular process(GO:0009987);BP:developmental process(GO:0032502);BP:rhythmic process(GO:0048511);BP:localization(GO:0051179);MF:binding(GO:0005488);MF:catalytic activity(GO:0003824);BP:response to stimulus(GO:0050896)	hsa:344387;hsa:983;hsa:984;hsa:5128;hsa:5129;hsa:5127;hsa:65061;hsa:1018;hsa:1019;hsa:1017;hsa:8814;hsa:51755;hsa:22858;hsa:8621;hsa:728642;hsa:5218;hsa:8558;hsa:4117;hsa:23097;hsa:1025;hsa:23552;hsa:1022;hsa:1021;hsa:1020;hsa:8999	Chronic myeloid leukemia(hsa05220);Pathways in cancer(hsa05200);Cushing syndrome(hsa04934);Glioma(hsa05214);Pancreatic cancer(hsa05212);Human papillomavirus infection(hsa05165);Viral carcinogenesis(hsa05203);Basal transcription factors(hsa03022);Nucleotide excision repair(hsa03420);Human cytomegalovirus infection(hsa05163);Small cell lung cancer(hsa05222);Human T-cell leukemia virus 1 infection(h…		Cyclin-dependent kinase 1 OS=Homo sapiens OX=9606 GN=CDK1 PE=1 SV=	T161.0;Y15.0
P07355	2	6.62828373736856	GO:0019834;GO:0005604;GO:0005615;GO:0005262;GO:0001786;GO:0005634;GO:0008092;GO:0005544;GO:0046790;GO:0005546;GO:0070382;GO:0005576;GO:0004859;GO:0005509;GO:0002020;GO:0005886;GO:0016020;GO:0005768;GO:0031982	CC:cellular anatomical entity(GO:0110165);MF:transporter activity(GO:0005215);MF:molecular function regulator activity(GO:0098772);MF:binding(GO:0005488)	hsa:302;hsa:309;hsa:728113;hsa:301;hsa:306;hsa:307;hsa:8416;hsa:308;hsa:312;hsa:11199;hsa:653145;hsa:311;hsa:310	Salmonella infection(hsa05132);Amyotrophic lateral sclerosis(hsa05014)		Annexin A2 OS=Homo sapiens OX=9606 GN=ANXA2 PE=1 SV=	S12.0;S26.0;S164.0;T19.0
P07814	1	6.62828373736856	GO:0017101;GO:0006433;GO:0051020;GO:0008270;GO:0032869;GO:0005737;GO:0004818;GO:0016020;GO:0065003;GO:0097452;GO:0042802;GO:0042803;GO:0006424;GO:0006418;GO:0140212;GO:0005886;GO:0004827;GO:0005829;GO:0071346;GO:1990904;GO:0005524;GO:0017148;GO:0035613	BP:biological regulation(GO:0065007);BP:metabolic process(GO:0008152);CC:protein-containing complex(GO:0032991);CC:cellular anatomical entity(GO:0110165);BP:cellular process(GO:0009987);MF:binding(GO:0005488);MF:catalytic activity(GO:0003824);BP:response to stimulus(GO:0050896)	hsa:5859;hsa:7453;hsa:124454;hsa:2058	Biosynthesis of cofactors(hsa01240);Metabolic pathways(hsa01100);Porphyrin metabolism(hsa00860);Aminoacyl-tRNA biosynthesis(hsa00970)	COG0442;COG0008	Bifunctional glutamate/proline--tRNA ligase OS=Homo sapiens OX=9606 GN=EPRS1 PE=1 SV=5	S747.0;S954.0
P08238	2	-16.61	GO:0048675;GO:0019062;GO:2000010;GO:0006457;GO:0097718;GO:0032435;GO:0031072;GO:0034605;GO:0007004;GO:0019899;GO:0050821;GO:0045429;GO:0051082;GO:0016887;GO:1990226;GO:0033138;GO:0097435;GO:0051897;GO:0008180;GO:0005737;GO:0070182;GO:0042277;GO:0048156;GO:1901389;GO:0016021;GO:0043066;GO:0071353;GO:0005739;GO:1904031;GO:0003725;GO:0005509;GO:0021955;GO:0006508;GO:0048471;GO:1990565;GO:0043025;GO:…	BP:biological regulation(GO:0065007);BP:metabolic process(GO:0008152);CC:protein-containing complex(GO:0032991);CC:cellular anatomical entity(GO:0110165);MF:protein folding chaperone(GO:0044183);BP:cellular process(GO:0009987);MF:transporter activity(GO:0005215);BP:developmental process(GO:0032502);BP:biological process involved in interspecies interaction between organisms(GO:0044419);MF:molecul…	hsa:3320;hsa:10131;hsa:3326;hsa:7184	NOD-like receptor signaling pathway(hsa04621);IL-17 signaling pathway(hsa04657);Pathways in cancer(hsa05200);Protein processing in endoplasmic reticulum(hsa04141);Thyroid hormone synthesis(hsa04918);Parkinson disease(hsa05012);Lipid and atherosclerosis(hsa05417);Pathways of neurodegeneration - multiple diseases(hsa05022);Progesterone-mediated oocyte maturation(hsa04914);Chemical carcinogenesis - …	COG0326	Heat shock protein HSP 90-beta OS=Homo sapiens OX=9606 GN=HSP90AB1 PE=1 SV=4	S226.0;S255.0
P09651	2	-16.61	GO:0005737;GO:0036002;GO:0051168;GO:0035198;GO:1903936;GO:0061752;GO:0071013;GO:0019904;GO:0032212;GO:0032211;GO:0005654;GO:0051170;GO:0003723;GO:0042149;GO:0000381;GO:0098505;GO:0008380;GO:0005681;GO:0006397	BP:biological regulation(GO:0065007);BP:metabolic process(GO:0008152);CC:protein-containing complex(GO:0032991);CC:cellular anatomical entity(GO:0110165);BP:cellular process(GO:0009987);BP:localization(GO:0051179);MF:binding(GO:0005488);BP:response to stimulus(GO:0050896)	hsa:9584;hsa:8761;hsa:132430;hsa:55147;hsa:10949;hsa:3184;hsa:3182;hsa:3181;hsa:1153;hsa:124540;hsa:144983;hsa:1996;hsa:1995;hsa:1993;hsa:26528;hsa:9987;hsa:5935;hsa:26986;hsa:80336;hsa:23435;hsa:4440;hsa:642659;hsa:5042;hsa:220988;hsa:3178	Spliceosome(hsa03040);Pathways of neurodegeneration - multiple diseases(hsa05022);RNA degradation(hsa03018);mRNA surveillance pathway(hsa03015);Amyotrophic lateral sclerosis(hsa05014)	COG0724	Heterogeneous nuclear ribonucleoprotein A1 OS=Homo sapiens OX=9606 GN=HNRNPA1 PE=1 SV=	S91.0;S95.0;S6.0
P0C1Z6	1	0.0	GO:0005737;GO:0019901;GO:0006275;GO:0006338;GO:0051726;GO:0097190;GO:0006915;GO:0031011;GO:0045893;GO:1904507;GO:0008584;GO:0005654;GO:0043065;GO:0044877;GO:0005884;GO:0045995;GO:0003677;GO:0060382;GO:0045739;GO:0000723	BP:biological regulation(GO:0065007);BP:metabolic process(GO:0008152);CC:protein-containing complex(GO:0032991);CC:cellular anatomical entity(GO:0110165);BP:reproductive process(GO:0022414);BP:cellular process(GO:0009987);BP:developmental process(GO:0032502);MF:binding(GO:0005488)	hsa:29844			TCF3 fusion partner OS=Homo sapiens OX=9606 GN=TFPT PE=1 SV=	S180.0
P11142	1	6.62828373736856	GO:0061738;GO:1990124;GO:0000082;GO:0030425;GO:0030424;GO:0009408;GO:0010045;GO:0043202;GO:0043204;GO:0016021;GO:0005770;GO:0007519;GO:0005776;GO:1904592;GO:1904593;GO:0099175;GO:1904764;GO:0034605;GO:0007608;GO:0046034;GO:0014823;GO:0006606;GO:0043531;GO:0016192;GO:0016191;GO:0005829;GO:0044788;GO:0001917;GO:0001916;GO:0006457;GO:0031072;GO:0010628;GO:0016887;GO:1990904;GO:0098690;GO:0101031;GO:…	BP:biological regulation(GO:0065007);BP:metabolic process(GO:0008152);CC:protein-containing complex(GO:0032991);CC:cellular anatomical entity(GO:0110165);MF:ATP-dependent activity(GO:0140657);BP:reproductive process(GO:0022414);MF:molecular adaptor activity(GO:0060090);MF:protein folding chaperone(GO:0044183);MF:protein-containing complex destabilizing activity(GO:0140776);BP:cellular process(GO:…	hsa:3308;hsa:3309;hsa:3304;hsa:3305;hsa:3306;hsa:3313;hsa:3312;hsa:3310;hsa:10525;hsa:6782;hsa:10808;hsa:22824;hsa:51182;hsa:3303	Protein processing in endoplasmic reticulum(hsa04141);Thyroid hormone synthesis(hsa04918);Spliceosome(hsa03040);Tuberculosis(hsa05152);Parkinson disease(hsa05012);Lipid and atherosclerosis(hsa05417);MAPK signaling pathway(hsa04010);Pathways of neurodegeneration - multiple diseases(hsa05022);RNA degradation(hsa03018);Endocytosis(hsa04144);Estrogen signaling pathway(hsa04915);Antigen processing and…	COG0443	Heat shock cognate 71 kDa protein OS=Homo sapiens OX=9606 GN=HSPA8 PE=1 SV=	S329.0;S2.0
P11387	1	0.0	GO:0032922;GO:0018105;GO:0016310;GO:0003917;GO:0003677;GO:0000228;GO:0043204;GO:0005730;GO:0005634;GO:0097100;GO:0005654;GO:0004674;GO:0006260;GO:0006265;GO:0003690;GO:0005694;GO:0003697;GO:0005524;GO:0007623;GO:0001650;GO:0012501;GO:0019904;GO:0007059;GO:0001673;GO:0006338;GO:0032993;GO:0040016;GO:0000932;GO:0009410;GO:0003723;GO:0000978;GO:0003682	BP:biological regulation(GO:0065007);BP:metabolic process(GO:0008152);CC:protein-containing complex(GO:0032991);CC:cellular anatomical entity(GO:0110165);BP:cellular process(GO:0009987);BP:multicellular organismal process(GO:0032501);BP:rhythmic process(GO:0048511);MF:binding(GO:0005488);MF:catalytic activity(GO:0003824);BP:response to stimulus(GO:0050896)	hsa:7150;hsa:116447		COG3569	DNA topoisomerase 1 OS=Homo sapiens OX=9606 GN=TOP1 PE=1 SV=2	S10.0
P11388	2	6.62828373736856	GO:0008022;GO:0009330;GO:0005080;GO:0019899;GO:0030263;GO:0003677;GO:0000228;GO:0003918;GO:0005737;GO:0043065;GO:0048511;GO:0005730;GO:0000819;GO:0005634;GO:0000287;GO:0002244;GO:0005814;GO:0001673;GO:0005654;GO:0006265;GO:0006266;GO:0046872;GO:0042826;GO:0005524;GO:0042803;GO:1905463;GO:0045870;GO:0006974;GO:0000793;GO:0042752;GO:0008301;GO:0007143;GO:0007059;GO:0000775;GO:0008094;GO:0003682;GO:…	BP:biological regulation(GO:0065007);BP:metabolic process(GO:0008152);CC:protein-containing complex(GO:0032991);CC:cellular anatomical entity(GO:0110165);MF:ATP-dependent activity(GO:0140657);BP:reproductive process(GO:0022414);BP:cellular process(GO:0009987);BP:developmental process(GO:0032502);BP:rhythmic process(GO:0048511);MF:binding(GO:0005488);MF:catalytic activity(GO:0003824);BP:response t…	hsa:7153;hsa:7155;hsa:HRM2_36590	Platinum drug resistance(hsa01524)	COG0188;COG0187	DNA topoisomerase 2-alpha OS=Homo sapiens OX=9606 GN=TOP2A PE=1 SV=	S1393.0;S1247.0;S1213.0;S4.0;S1495.0
P11717	1	0.0	GO:0005802;GO:0038023;GO:0030140;GO:0005641;GO:0016021;GO:0005770;GO:0051219;GO:0005769;GO:0030139;GO:1905394;GO:0044794;GO:0042802;GO:0007041;GO:0005520;GO:0009986;GO:0005537;GO:0010008	CC:cellular anatomical entity(GO:0110165);BP:cellular process(GO:0009987);BP:biological process involved in interspecies interaction between organisms(GO:0044419);BP:localization(GO:0051179);MF:molecular transducer activity(GO:0060089);MF:binding(GO:0005488)	hsa:4318;hsa:64100;hsa:3482;hsa:2335;hsa:6400;hsa:4313;hsa:3083	GnRH signaling pathway(hsa04912);IL-17 signaling pathway(hsa04657);Pathways in cancer(hsa05200);Protein processing in endoplasmic reticulum(hsa04141);Focal adhesion(hsa04510);Regulation of actin cytoskeleton(hsa04810);Human papillomavirus infection(hsa05165);TNF signaling pathway(hsa04668);Proteoglycans in cancer(hsa05205);Small cell lung cancer(hsa05222);Leukocyte transendothelial migration(hsa0…		Cation-independent mannose-6-phosphate receptor OS=Homo sapiens OX=9606 GN=IGF2R PE=1 SV=3	S2409.0;S2479.0;S2484.0
P12931	1	0.0	GO:0050847;GO:2001237;GO:0034446;GO:0060491;GO:0007169;GO:0044325;GO:0086098;GO:0051897;GO:0005770;GO:0045453;GO:0004715;GO:0004713;GO:0046875;GO:0051057;GO:0033146;GO:0007173;GO:0048471;GO:0007179;GO:0010634;GO:0050731;GO:0005829;GO:0051219;GO:0043149;GO:0060576;GO:0090263;GO:2000811;GO:0060065;GO:0071902;GO:0035556;GO:0005925;GO:2000394;GO:0005654;GO:0051974;GO:0070102;GO:0016477;GO:0048477;GO:…	BP:immune system process(GO:0002376);BP:biological regulation(GO:0065007);BP:metabolic process(GO:0008152);CC:cellular anatomical entity(GO:0110165);BP:reproductive process(GO:0022414);BP:cellular process(GO:0009987);BP:developmental process(GO:0032502);BP:multicellular organismal process(GO:0032501);BP:biological process involved in interspecies interaction between organisms(GO:0044419);MF:molec…	hsa:640;hsa:7294;hsa:2534;hsa:660;hsa:1445;hsa:3932;hsa:4067;hsa:27;hsa:4145;hsa:25;hsa:2042;hsa:2043;hsa:3702;hsa:2444;hsa:695;hsa:6714;hsa:6725;hsa:7525;hsa:2242;hsa:2241;hsa:5753;hsa:7006;hsa:2050;hsa:2268;hsa:3055	Chronic myeloid leukemia(hsa05220);GnRH signaling pathway(hsa04912);Thyroid hormone signaling pathway(hsa04919);Pathways in cancer(hsa05200);Focal adhesion(hsa04510);Rap1 signaling pathway(hsa04015);Regulation of actin cytoskeleton(hsa04810);Fc epsilon RI signaling pathway(hsa04664);Sphingolipid signaling pathway(hsa04071);Viral carcinogenesis(hsa05203);Proteoglycans in cancer(hsa05205);Ras signa…	COG0515	Proto-oncogene tyrosine-protein kinase Src OS=Homo sapiens OX=9606 GN=SRC PE=1 SV=	S17.0
P13639	1	6.62828373736856	GO:0005886;GO:0016235;GO:1904813;GO:0045202;GO:0005737;GO:0070062;GO:0005634;GO:0016020;GO:0002244;GO:0045727;GO:0005525;GO:0003924;GO:0019901;GO:0034774;GO:0005844;GO:0043022;GO:0005829;GO:1990904;GO:0045296;GO:0005576;GO:0003723;GO:0003746;GO:0006414;GO:0006412	BP:biological regulation(GO:0065007);BP:metabolic process(GO:0008152);CC:protein-containing complex(GO:0032991);MF:translation regulator activity(GO:0045182);CC:cellular anatomical entity(GO:0110165);BP:cellular process(GO:0009987);BP:developmental process(GO:0032502);MF:binding(GO:0005488);MF:catalytic activity(GO:0003824)	hsa:79631;hsa:1915;hsa:84340;hsa:1938;hsa:85476;hsa:60558;hsa:9343	Ribosome biogenesis in eukaryotes(hsa03008);Spliceosome(hsa03040);AMPK signaling pathway(hsa04152);Leishmaniasis(hsa05140);Legionellosis(hsa05134);Nucleocytoplasmic transport(hsa03013);Oxytocin signaling pathway(hsa04921)	COG0480	Elongation factor 2 OS=Homo sapiens OX=9606 GN=EEF2 PE=1 SV=4	S502.0;T435.0
P14618	2	6.62828373736856	GO:0000287;GO:0030955;GO:0016301;GO:0004743;GO:0005524	MF:binding(GO:0005488);MF:catalytic activity(GO:0003824)	hsa:5315;hsa:5313	Maturity onset diabetes of the young(hsa04950);Biosynthesis of amino acids(hsa01230);Carbon metabolism(hsa01200);Human papillomavirus infection(hsa05165);Viral carcinogenesis(hsa05203);Glycolysis / Gluconeogenesis(hsa00010);Pyruvate metabolism(hsa00620);Metabolic pathways(hsa01100);Insulin signaling pathway(hsa04910);Non-alcoholic fatty liver disease(hsa04932);Type II diabetes mellitus(hsa04930);…	COG0469	Pyruvate kinase PKM OS=Homo sapiens OX=9606 GN=PKM PE=1 SV=	S77.0;S6.0;T80.0
P15880	1	0.0	GO:0005737;GO:0005654;GO:0019899;GO:0003729;GO:0022626;GO:0015935;GO:0051443;GO:0070062;GO:0005829;GO:0016020;GO:0005634;GO:0045296;GO:0003735;GO:0003723;GO:0002181;GO:0017134;GO:0005925;GO:0006412;GO:0022627	BP:biological regulation(GO:0065007);BP:metabolic process(GO:0008152);CC:protein-containing complex(GO:0032991);CC:cellular anatomical entity(GO:0110165);MF:structural molecule activity(GO:0005198);BP:cellular process(GO:0009987);MF:binding(GO:0005488)	hsa:6187	Coronavirus disease - COVID-19(hsa05171);Ribosome(hsa03010)	COG0098	40S ribosomal protein S2 OS=Homo sapiens OX=9606 GN=RPS2 PE=1 SV=	S264.0;S77.0
P15924	1	6.62828373736856	GO:0018149;GO:0005080;GO:0014704;GO:0003223;GO:0030057;GO:0030054;GO:0005737;GO:0150105;GO:0016020;GO:0005198;GO:0001533;GO:0034332;GO:0097110;GO:0043588;GO:0005856;GO:0030216;GO:0098609;GO:0042060;GO:0016323;GO:0005882;GO:0005886;GO:0002934;GO:0090136;GO:0050839;GO:0086073;GO:0045109;GO:0045104;GO:0086091;GO:0098911	BP:biological regulation(GO:0065007);BP:metabolic process(GO:0008152);CC:cellular anatomical entity(GO:0110165);MF:structural molecule activity(GO:0005198);BP:cellular process(GO:0009987);BP:developmental process(GO:0032502);BP:multicellular organismal process(GO:0032501);BP:localization(GO:0051179);BP:signaling(GO:0023052);MF:binding(GO:0005488);BP:response to stimulus(GO:0050896)	hsa:667;hsa:1832;hsa:5339;hsa:5493;hsa:2125;hsa:23499;hsa:83481	Arrhythmogenic right ventricular cardiomyopathy(hsa05412)		Desmoplakin OS=Homo sapiens OX=9606 GN=DSP PE=1 SV=3	S2821.0;S2825.0;S53.0;S2551.0;S2209.0
P16401	2	6.62828373736856	GO:0030307;GO:0003677;GO:0071169;GO:0030261;GO:0031490;GO:0031492;GO:0000785;GO:0000786;GO:0030527;GO:0007517;GO:0000122;GO:0006325;GO:0005634;GO:0005654;GO:0003690;GO:0045910;GO:0042826;GO:0000792;GO:0051574;GO:0050821;GO:0005694;GO:0006334;GO:0005730;GO:0003723;GO:0046982	BP:biological regulation(GO:0065007);CC:protein-containing complex(GO:0032991);CC:cellular anatomical entity(GO:0110165);MF:structural molecule activity(GO:0005198);BP:cellular process(GO:0009987);BP:developmental process(GO:0032502);BP:localization(GO:0051179);MF:binding(GO:0005488)	hsa:3024;hsa:8971;hsa:3007;hsa:3006;hsa:3005;hsa:3010;hsa:123753954;hsa:3009;hsa:3008			Histone H1.5 OS=Homo sapiens OX=9606 GN=H1-5 PE=1 SV=3	S2.0;S18.0;T11.0
P16989	1	6.62828373736856	GO:2000242;GO:1902219;GO:0008584;GO:0003676;GO:0003677;GO:0001701;GO:0000122;GO:0071356;GO:0005634;GO:0071474;GO:0043066;GO:0003730;GO:0048642;GO:0010468;GO:0060546;GO:0035234;GO:0046622;GO:0006915;GO:0007283;GO:0005829;GO:0009566;GO:0000977;GO:1905538	BP:biological regulation(GO:0065007);CC:cellular anatomical entity(GO:0110165);BP:reproductive process(GO:0022414);BP:cellular process(GO:0009987);BP:developmental process(GO:0032502);BP:multicellular organismal process(GO:0032501);MF:binding(GO:0005488);BP:response to stimulus(GO:0050896)	hsa:4904;hsa:79727;hsa:8531;hsa:51087;hsa:389421	Tight junction(hsa04530)	COG1278	Y-box-binding protein 3 OS=Homo sapiens OX=9606 GN=YBX3 PE=1 SV=4	S134.0;S34.0;S79.0
P17096	4	0.0	GO:0019899;GO:0090575;GO:0000785;GO:0003677;GO:0005634;GO:0003712;GO:0000987;GO:0008285;GO:0030374;GO:0046965;GO:0045892;GO:0045893;GO:0003680;GO:0090402;GO:0001673;GO:0035985;GO:0001221;GO:0007283;GO:0006355;GO:0045944;GO:0042974;GO:0042975;GO:0000978;GO:0003682	BP:biological regulation(GO:0065007);BP:metabolic process(GO:0008152);CC:protein-containing complex(GO:0032991);MF:transcription regulator activity(GO:0140110);CC:cellular anatomical entity(GO:0110165);BP:reproductive process(GO:0022414);BP:cellular process(GO:0009987);BP:developmental process(GO:0032502);MF:binding(GO:0005488)	hsa:3159			High mobility group protein HMG-I/HMG-Y OS=Homo sapiens OX=9606 GN=HMGA1 PE=1 SV=3	S99.0;S102.0;S103.0;S36.0;S44.0;T53.0
P18583	2	0.0	GO:0016607;GO:0051726;GO:0043484;GO:0000281;GO:0043066;GO:0000226;GO:0003723;GO:0048024;GO:0006397	BP:biological regulation(GO:0065007);BP:metabolic process(GO:0008152);CC:cellular anatomical entity(GO:0110165);BP:cellular process(GO:0009987);MF:binding(GO:0005488)	hsa:6651			Protein SON OS=Homo sapiens OX=9606 GN=SON PE=1 SV=4	S2129.0;S94.0;S1556.0;S1697.0;S2009.0;S2011.0;S2013.0;T959.0
P18858	1	0.0	GO:0006310;GO:0005737;GO:0006284;GO:0006281;GO:0006273;GO:0005634;GO:0005739;GO:0005524;GO:0005654;GO:0006266;GO:0006260;GO:0003910;GO:1903461;GO:0003677;GO:0071897	BP:metabolic process(GO:0008152);CC:cellular anatomical entity(GO:0110165);BP:cellular process(GO:0009987);MF:binding(GO:0005488);MF:catalytic activity(GO:0003824);BP:response to stimulus(GO:0050896)	hsa:3978;hsa:3980;hsa:3981	Base excision repair(hsa03410);Nucleotide excision repair(hsa03420);Non-homologous end-joining(hsa03450);Mismatch repair(hsa03430);DNA replication(hsa03030)	COG1793	DNA ligase 1 OS=Homo sapiens OX=9606 GN=LIG1 PE=1 SV=	S141.0;S66.0;S76.0;T183.0
P20700	1	6.62828373736856	GO:1990837;GO:0031507;GO:0005638;GO:0090435;GO:0005637;GO:0005634;GO:0016020;GO:0031965;GO:0006998;GO:0005198;GO:0005654;GO:0051664;GO:0005200;GO:0043274;GO:0005652;GO:0005635;GO:0016363;GO:0005882;GO:0007097	BP:biological regulation(GO:0065007);CC:cellular anatomical entity(GO:0110165);MF:structural molecule activity(GO:0005198);BP:cellular process(GO:0009987);BP:localization(GO:0051179);MF:binding(GO:0005488)	hsa:2670;hsa:54474;hsa:3850;hsa:3875;hsa:3854;hsa:3855;hsa:3856;hsa:1674;hsa:4000;hsa:4001;hsa:286887;hsa:9119;hsa:9118;hsa:3861;hsa:3860;hsa:84823;hsa:8687;hsa:3849;hsa:51350;hsa:3884;hsa:3883;hsa:3881;hsa:5630;hsa:7431;hsa:3872	Staphylococcus aureus infection(hsa05150);Hypertrophic cardiomyopathy(hsa05410);Dilated cardiomyopathy(hsa05414);Pathways of neurodegeneration - multiple diseases(hsa05022);JAK-STAT signaling pathway(hsa04630);Apoptosis(hsa04210);Arrhythmogenic right ventricular cardiomyopathy(hsa05412);Estrogen signaling pathway(hsa04915);Epstein-Barr virus infection(hsa05169);MicroRNAs in cancer(hsa05206);Amyot…		Lamin-B1 OS=Homo sapiens OX=9606 GN=LMNB1 PE=1 SV=	S391.0;S393.0;S278.0;T575.0
P20823	1	-16.61	GO:0006633;GO:0030326;GO:0015721;GO:0031016;GO:0043691;GO:0042593;GO:0046323;GO:0001889;GO:0006979;GO:0003677;GO:0030073;GO:0005737;GO:0006783;GO:0046983;GO:0005634;GO:0001824;GO:0001750;GO:0016573;GO:0042802;GO:0035623;GO:0015908;GO:0046883;GO:0045893;GO:0045453;GO:0001890;GO:0008203;GO:0006338;GO:0003700;GO:0060395;GO:0045120;GO:0030111;GO:0009749;GO:0006357;GO:0045944;GO:0005667;GO:0006699;GO:…	BP:biological regulation(GO:0065007);BP:metabolic process(GO:0008152);CC:protein-containing complex(GO:0032991);MF:transcription regulator activity(GO:0140110);CC:cellular anatomical entity(GO:0110165);BP:cellular process(GO:0009987);BP:developmental process(GO:0032502);BP:multicellular organismal process(GO:0032501);BP:localization(GO:0051179);MF:binding(GO:0005488);BP:response to stimulus(GO:00…	hsa:79618;hsa:6928;hsa:6927	Maturity onset diabetes of the young(hsa04950)		Hepatocyte nuclear factor 1-alpha OS=Homo sapiens OX=9606 GN=HNF1A PE=1 SV=	S247.0
P21127	4	-16.61	GO:2001234;GO:0006468;GO:0005634;GO:0001824;GO:0007346;GO:0004674;GO:0004693;GO:0007088;GO:0005524	BP:biological regulation(GO:0065007);BP:metabolic process(GO:0008152);CC:cellular anatomical entity(GO:0110165);BP:cellular process(GO:0009987);BP:developmental process(GO:0032502);MF:binding(GO:0005488);MF:catalytic activity(GO:0003824)	hsa:983;hsa:984;hsa:5128;hsa:5129;hsa:5127;hsa:65061;hsa:1018;hsa:1019;hsa:1017;hsa:51755;hsa:22858;hsa:8621;hsa:728642;hsa:5218;hsa:8558;hsa:5594;hsa:4117;hsa:23097;hsa:1025;hsa:1024;hsa:23552;hsa:1022;hsa:1021;hsa:1020;hsa:6792	Chronic myeloid leukemia(hsa05220);GnRH signaling pathway(hsa04912);Adrenergic signaling in cardiomyocytes(hsa04261);Acute myeloid leukemia(hsa05221);Thyroid hormone signaling pathway(hsa04919);NOD-like receptor signaling pathway(hsa04621);Platinum drug resistance(hsa01524);IL-17 signaling pathway(hsa04657);Pathways in cancer(hsa05200);Vascular smooth muscle contraction(hsa04270);Focal adhesion(h…		Cyclin-dependent kinase 11B OS=Homo sapiens OX=9606 GN=CDK11B PE=1 SV=4	S283.0;S589.0;S752.0;S65.0;S72.0;S713.0;T595.0;T751.0
P21796	1	0.0	GO:0006915;GO:0046930;GO:0045121;GO:0015288;GO:0005741;GO:0005886;GO:0008308	CC:protein-containing complex(GO:0032991);CC:cellular anatomical entity(GO:0110165);BP:cellular process(GO:0009987);MF:transporter activity(GO:0005215)	hsa:7416;hsa:7417;hsa:7419	Calcium signaling pathway(hsa04020);NOD-like receptor signaling pathway(hsa04621);Spinocerebellar ataxia(hsa05017);Viral carcinogenesis(hsa05203);Parkinson disease(hsa05012);Shigellosis(hsa05131);Human T-cell leukemia virus 1 infection(hsa05166);Chemical carcinogenesis - reactive oxygen species(hsa05208);Diabetic cardiomyopathy(hsa05415);Cholesterol metabolism(hsa04979);Pathways of neurodegenerat…		Voltage-dependent anion-selective channel protein 1 OS=Homo sapiens OX=9606 GN=VDAC1 PE=1 SV=	S104.0
P22059	2	0.0	GO:0035774;GO:0070273;GO:0015918;GO:0006869;GO:0008142;GO:0015914;GO:0005789;GO:0120015;GO:0030054;GO:0005737;GO:0005730;GO:0016020;GO:0042531;GO:0005654;GO:0006686;GO:0048471;GO:0005794;GO:0032934;GO:0035627;GO:0008289;GO:0019904;GO:0005886;GO:0097038;GO:0043231;GO:0032367;GO:0005829;GO:0005802;GO:0000139;GO:1904411;GO:0006699;GO:0015248	BP:biological regulation(GO:0065007);BP:metabolic process(GO:0008152);CC:cellular anatomical entity(GO:0110165);BP:cellular process(GO:0009987);MF:transporter activity(GO:0005215);BP:localization(GO:0051179);MF:binding(GO:0005488)	hsa:23762;hsa:5007;hsa:114881;hsa:65977;hsa:26031;hsa:9885;hsa:114876;hsa:130271;hsa:10087;hsa:114883;hsa:114880;hsa:84725;hsa:114884;hsa:114885			Oxysterol-binding protein 1 OS=Homo sapiens OX=9606 GN=OSBP PE=1 SV=	S351.0;S190.0;S193.0;S240.0;S382.0;S389.0
P23381	1	-16.61	GO:0006436;GO:0004830;GO:0005524	BP:metabolic process(GO:0008152);BP:cellular process(GO:0009987);MF:binding(GO:0005488);MF:catalytic activity(GO:0003824)	hsa:7453;hsa:2058	Biosynthesis of cofactors(hsa01240);Metabolic pathways(hsa01100);Porphyrin metabolism(hsa00860);Aminoacyl-tRNA biosynthesis(hsa00970)	COG0180	Tryptophan--tRNA ligase, cytoplasmic OS=Homo sapiens OX=9606 GN=WARS1 PE=1 SV=	S4.0
P23497	3	-9.98171626263144	GO:0005634;GO:0046872;GO:0003677	CC:cellular anatomical entity(GO:0110165);MF:binding(GO:0005488)	hsa:3148;hsa:3149;hsa:93349;hsa:11262;hsa:3431;hsa:3146;hsa:9878;hsa:127540;hsa:10522;hsa:9760;hsa:6672	Viral carcinogenesis(hsa05203);Base excision repair(hsa03410);Herpes simplex virus 1 infection(hsa05168);Necroptosis(hsa04217);Autophagy - animal(hsa04140);Neutrophil extracellular trap formation(hsa04613)		Nuclear autoantigen Sp-100 OS=Homo sapiens OX=9606 GN=SP100 PE=1 SV=	S157.0;S18.0;S410.0;S362.0;S171.0
P24534	1	-16.61	GO:0005853;GO:0005829;GO:0005085;GO:0003746;GO:0006414;GO:0005783	BP:metabolic process(GO:0008152);CC:protein-containing complex(GO:0032991);MF:translation regulator activity(GO:0045182);CC:cellular anatomical entity(GO:0110165);BP:cellular process(GO:0009987);MF:molecular function regulator activity(GO:0098772);MF:binding(GO:0005488)	hsa:1936;hsa:1933		COG2092	Elongation factor 1-beta OS=Homo sapiens OX=9606 GN=EEF1B2 PE=1 SV=	S8.0;S106.0
P25788	1	0.0	GO:0005737;GO:0031625;GO:0005839;GO:0052548;GO:0019773;GO:0005634;GO:0010498;GO:0006511;GO:0045202	BP:biological regulation(GO:0065007);BP:metabolic process(GO:0008152);CC:protein-containing complex(GO:0032991);CC:cellular anatomical entity(GO:0110165);BP:cellular process(GO:0009987);MF:binding(GO:0005488)	hsa:143471;hsa:5688;hsa:5687;hsa:5686;hsa:5685;hsa:5684;hsa:5683;hsa:5682	Spinocerebellar ataxia(hsa05017);Parkinson disease(hsa05012);Pathways of neurodegeneration - multiple diseases(hsa05022);Alzheimer disease(hsa05010);Proteasome(hsa03050);Prion disease(hsa05020);Amyotrophic lateral sclerosis(hsa05014);Huntington disease(hsa05016)		Proteasome subunit alpha type-3 OS=Homo sapiens OX=9606 GN=PSMA3 PE=1 SV=	S250.0
P26358	1	0.0	GO:0010628;GO:0008270;GO:0003677;GO:0090309;GO:0010216;GO:1903926;GO:0000122;GO:0005634;GO:0006346;GO:0007265;GO:0003886;GO:0005657;GO:1904707;GO:0006351;GO:1905460;GO:0071230;GO:0008327;GO:0051571;GO:0001674;GO:0051573;GO:1990841;GO:0005721;GO:0043045;GO:0003723;GO:0003682;GO:1905931	BP:biological regulation(GO:0065007);BP:metabolic process(GO:0008152);CC:cellular anatomical entity(GO:0110165);BP:cellular process(GO:0009987);MF:binding(GO:0005488);MF:catalytic activity(GO:0003824);BP:response to stimulus(GO:0050896)	hsa:1786	Metabolic pathways(hsa01100);Cysteine and methionine metabolism(hsa00270);MicroRNAs in cancer(hsa05206)	COG0270	DNA (cytosine-5)-methyltransferase 1 OS=Homo sapiens OX=9606 GN=DNMT1 PE=1 SV=	S714.0;S732.0;S127.0
P26368	1	0.0	GO:0016607;GO:0030628;GO:0000243;GO:0033120;GO:0005634;GO:0000398;GO:0071004;GO:0070742;GO:0089701;GO:0019899;GO:0000974;GO:0031397;GO:0008187;GO:0048025;GO:0006397;GO:0008380;GO:0005681;GO:0003723	BP:biological regulation(GO:0065007);BP:metabolic process(GO:0008152);CC:protein-containing complex(GO:0032991);CC:cellular anatomical entity(GO:0110165);BP:cellular process(GO:0009987);MF:binding(GO:0005488)	hsa:11066;hsa:9584;hsa:1995;hsa:55147;hsa:127933;hsa:60680;hsa:7072;hsa:7073;hsa:51634;hsa:29896;hsa:144983;hsa:60677;hsa:23283;hsa:10262;hsa:1996;hsa:8761;hsa:1994;hsa:1993;hsa:1478;hsa:5935;hsa:1153;hsa:11338;hsa:642659;hsa:22827;hsa:220988	IL-17 signaling pathway(hsa04657);Spliceosome(hsa03040);AMPK signaling pathway(hsa04152);RNA degradation(hsa03018);Alcoholic liver disease(hsa04936);mRNA surveillance pathway(hsa03015);Amyotrophic lateral sclerosis(hsa05014)		Splicing factor U2AF 65 kDa subunit OS=Homo sapiens OX=9606 GN=U2AF2 PE=1 SV=4	S79.0
P27824	2	-16.61	GO:0042470;GO:0006457;GO:0005783;GO:0072583;GO:0016021;GO:0030246;GO:0051082;GO:0005789;GO:0044233;GO:0098793;GO:0005509;GO:0044322;GO:0048488	CC:cellular anatomical entity(GO:0110165);BP:cellular process(GO:0009987);BP:localization(GO:0051179);MF:binding(GO:0005488)	hsa:125972;hsa:821;hsa:1047;hsa:811	Protein processing in endoplasmic reticulum(hsa04141);Thyroid hormone synthesis(hsa04918);Herpes simplex virus 1 infection(hsa05168);Human cytomegalovirus infection(hsa05163);Human T-cell leukemia virus 1 infection(hsa05166);Chagas disease(hsa05142);Human immunodeficiency virus 1 infection(hsa05170);Antigen processing and presentation(hsa04612);Epstein-Barr virus infection(hsa05169);Phagosome(hsa…		Calnexin OS=Homo sapiens OX=9606 GN=CANX PE=1 SV=	S583.0;S554.0;S564.0
P28290	1	0.0	GO:0003779;GO:0005829;GO:0051015;GO:0005654;GO:0005886;GO:0005102	CC:cellular anatomical entity(GO:0110165);MF:binding(GO:0005488)	hsa:9840;hsa:223075;hsa:6744			Protein ITPRID2 OS=Homo sapiens OX=9606 GN=ITPRID2 PE=1 SV=3	S1063.0;S737.0;S739.0;S746.0;S92.0;T442.0
P29375	1	0.0	GO:0032922;GO:0042393;GO:0035064;GO:0034720;GO:0031490;GO:0034647;GO:0008270;GO:0003677;GO:0008168;GO:0005730;GO:0006325;GO:0005634;GO:0003713;GO:0005654;GO:0032259;GO:0006338;GO:0051090;GO:0045893;GO:0046872;GO:0070076;GO:0032993;GO:1901726;GO:0000122;GO:0032452;GO:0000976	BP:biological regulation(GO:0065007);BP:metabolic process(GO:0008152);CC:protein-containing complex(GO:0032991);MF:transcription regulator activity(GO:0140110);CC:cellular anatomical entity(GO:0110165);BP:cellular process(GO:0009987);BP:multicellular organismal process(GO:0032501);BP:rhythmic process(GO:0048511);MF:binding(GO:0005488);MF:catalytic activity(GO:0003824)	hsa:8110;hsa:3720;hsa:57661;hsa:9682;hsa:8193;hsa:23081;hsa:55693;hsa:5927;hsa:51773;hsa:29994;hsa:29128;hsa:8284;hsa:11177;hsa:11176;hsa:138715;hsa:23030;hsa:10765;hsa:5977;hsa:8242;hsa:10620;hsa:390245;hsa:26038;hsa:1107;hsa:1108;hsa:1820	Human papillomavirus infection(hsa05165);Viral carcinogenesis(hsa05203);Thermogenesis(hsa04714);Signaling pathways regulating pluripotency of stem cells(hsa04550);Hepatocellular carcinoma(hsa05225)		Lysine-specific demethylase 5A OS=Homo sapiens OX=9606 GN=KDM5A PE=1 SV=	S1111.0;S1488.0;S1666.0
P29692	2	0.0	GO:0003746;GO:0005853	CC:protein-containing complex(GO:0032991);MF:translation regulator activity(GO:0045182);MF:binding(GO:0005488)	hsa:1936;hsa:1933		COG2092	Elongation factor 1-delta OS=Homo sapiens OX=9606 GN=EEF1D PE=1 SV=5	S133.0;S162.0;S65.0;T147.0
P29966	1	0.0	GO:0032432;GO:0015629;GO:0005080;GO:0005925;GO:0007005;GO:0007417;GO:0005737;GO:0070062;GO:0005813;GO:0016020;GO:0003779;GO:0016310;GO:0042802;GO:0016301;GO:0021915;GO:0006915;GO:0051017;GO:0051015;GO:0042585;GO:0005938;GO:0005886;GO:0051764;GO:0022008;GO:0007015;GO:0005516;GO:0034976	BP:metabolic process(GO:0008152);CC:cellular anatomical entity(GO:0110165);BP:cellular process(GO:0009987);BP:developmental process(GO:0032502);MF:binding(GO:0005488);MF:catalytic activity(GO:0003824);BP:response to stimulus(GO:0050896)	hsa:4082;hsa:65108	Leishmaniasis(hsa05140);Fc gamma R-mediated phagocytosis(hsa04666);MicroRNAs in cancer(hsa05206)		Myristoylated alanine-rich C-kinase substrate OS=Homo sapiens OX=9606 GN=MARCKS PE=1 SV=4	S118.0;S101.0;S170.0
P31943	1	0.0	GO:0005654;GO:0043484;GO:1990904;GO:0003723	BP:biological regulation(GO:0065007);CC:protein-containing complex(GO:0032991);CC:cellular anatomical entity(GO:0110165);MF:binding(GO:0005488)	hsa:3187;hsa:3185;hsa:2926;hsa:10137;hsa:3188;hsa:54845;hsa:9904;hsa:3189;hsa:80004			Heterogeneous nuclear ribonucleoprotein H OS=Homo sapiens OX=9606 GN=HNRNPH1 PE=1 SV=	S104.0
P33176	1	0.0	GO:0042391;GO:0099641;GO:0072383;GO:0032418;GO:0044877;GO:0016887;GO:0007411;GO:0005871;GO:0005874;GO:0043268;GO:0032230;GO:1904115;GO:0031982;GO:0042267;GO:0007028;GO:0047496;GO:0016020;GO:0030705;GO:0043005;GO:0048471;GO:0048489;GO:0042802;GO:0005737;GO:0034451;GO:1903078;GO:0032839;GO:0035253;GO:0008017;GO:0003777;GO:0045335;GO:1990049;GO:0051642;GO:1990048;GO:0008574;GO:0005829;GO:0071346;GO:…	BP:immune system process(GO:0002376);BP:biological regulation(GO:0065007);CC:protein-containing complex(GO:0032991);CC:cellular anatomical entity(GO:0110165);MF:ATP-dependent activity(GO:0140657);MF:cytoskeletal motor activity(GO:0003774);BP:cellular process(GO:0009987);BP:biological process involved in interspecies interaction between organisms(GO:0044419);BP:localization(GO:0051179);MF:binding(…	hsa:3832;hsa:55614;hsa:9371;hsa:146909;hsa:23046;hsa:57576;hsa:10749;hsa:3797;hsa:63971;hsa:3799;hsa:3798;hsa:24137;hsa:81930;hsa:55605;hsa:124602;hsa:3801;hsa:3800;hsa:23303;hsa:23095;hsa:547;hsa:55582;hsa:285643;hsa:1062;hsa:11127;hsa:374654	Pathways in cancer(hsa05200);Hedgehog signaling pathway(hsa04340);Parkinson disease(hsa05012);Basal cell carcinoma(hsa05217);Pathways of neurodegeneration - multiple diseases(hsa05022);Endocytosis(hsa04144);Non-small cell lung cancer(hsa05223);Alzheimer disease(hsa05010);Dopaminergic synapse(hsa04728);Salmonella infection(hsa05132);Prion disease(hsa05020);Amyotrophic lateral sclerosis(hsa05014);H…	COG5059	Kinesin-1 heavy chain OS=Homo sapiens OX=9606 GN=KIF5B PE=1 SV=	S933.0
P37198	1	6.62828373736856	GO:0005643;GO:0015031;GO:0017056	CC:protein-containing complex(GO:0032991);MF:structural molecule activity(GO:0005198);BP:cellular process(GO:0009987);BP:localization(GO:0051179)	hsa:23636;hsa:54830	Nucleocytoplasmic transport(hsa03013);Amyotrophic lateral sclerosis(hsa05014)		Nuclear pore glycoprotein p62 OS=Homo sapiens OX=9606 GN=NUP62 PE=1 SV=	S408.0
P38398	3	6.62828373736856			hsa:56658;hsa:445372;hsa:79648;hsa:653192;hsa:79836;hsa:55128;hsa:81559;hsa:129868;hsa:10346;hsa:672;hsa:580;hsa:6596;hsa:6737;hsa:135892;hsa:202658;hsa:91694;hsa:11074;hsa:164832;hsa:7726;hsa:89122;hsa:53840;hsa:117854	Platinum drug resistance(hsa01524);Ubiquitin mediated proteolysis(hsa04120);Homologous recombination(hsa03440);Breast cancer(hsa05224);PI3K-Akt signaling pathway(hsa04151);Fanconi anemia pathway(hsa03460);MicroRNAs in cancer(hsa05206);Systemic lupus erythematosus(hsa05322)		Breast cancer type 1 susceptibility protein OS=Homo sapiens OX=9606 GN=BRCA1 PE=1 SV=2	S114.0;S1187.0;S1189.0;S1191.0;S1009.0
P38919	1	6.62828373736856	GO:0035145;GO:0000184;GO:0099578;GO:0003676;GO:0016787;GO:0008143;GO:0071006;GO:0030425;GO:0010629;GO:0016887;GO:0051028;GO:0048026;GO:0005737;GO:0000381;GO:0005730;GO:0005634;GO:0005654;GO:0006364;GO:0043021;GO:0045727;GO:0043025;GO:0005524;GO:0016607;GO:0048701;GO:2000622;GO:0035368;GO:0071013;GO:0006406;GO:0045182;GO:1904574;GO:1902415;GO:1904570;GO:0098978;GO:0090394;GO:0099524;GO:1990904;GO:…	BP:biological regulation(GO:0065007);BP:metabolic process(GO:0008152);CC:protein-containing complex(GO:0032991);MF:translation regulator activity(GO:0045182);CC:cellular anatomical entity(GO:0110165);MF:ATP-dependent activity(GO:0140657);BP:cellular process(GO:0009987);BP:developmental process(GO:0032502);BP:localization(GO:0051179);MF:binding(GO:0005488);MF:catalytic activity(GO:0003824)	hsa:8653;hsa:11218;hsa:55510;hsa:51428;hsa:9188;hsa:1654;hsa:1655;hsa:1656;hsa:9879;hsa:51202;hsa:1973;hsa:1974;hsa:29118;hsa:54514;hsa:7919;hsa:83479;hsa:11269;hsa:54555;hsa:55661;hsa:10521;hsa:9416;hsa:9775;hsa:10212;hsa:79039;hsa:55308	RIG-I-like receptor signaling pathway(hsa04622);Viral carcinogenesis(hsa05203);Spliceosome(hsa03040);Proteoglycans in cancer(hsa05205);RNA degradation(hsa03018);mRNA surveillance pathway(hsa03015);Nucleocytoplasmic transport(hsa03013);Transcriptional misregulation in cancer(hsa05202);Hepatitis B(hsa05161)	COG0513	Eukaryotic initiation factor 4A-III OS=Homo sapiens OX=9606 GN=EIF4A3 PE=1 SV=	T163.0
P40222	1	-16.61	GO:0005737;GO:0019905;GO:0042113	BP:immune system process(GO:0002376);CC:cellular anatomical entity(GO:0110165);BP:cellular process(GO:0009987);MF:binding(GO:0005488)	hsa:200081;hsa:55787;hsa:167838			Alpha-taxilin OS=Homo sapiens OX=9606 GN=TXLNA PE=1 SV=3	S515.0;Y432.0
P40692	1	0.0	GO:0032389;GO:0045190;GO:0006298;GO:0019899;GO:0030983;GO:0016887;GO:0007060;GO:0048304;GO:0006303;GO:0000289;GO:0005715;GO:0009617;GO:0007129;GO:0005712;GO:0005654;GO:0043060;GO:0045950;GO:0032137;GO:0032407;GO:0003697;GO:0005524;GO:0048298;GO:0016321;GO:0007283;GO:0000795;GO:0045141;GO:0001673;GO:0008630;GO:0000712;GO:0048477;GO:0051257;GO:0032300;GO:0140664;GO:0003682;GO:0016446	BP:immune system process(GO:0002376);BP:biological regulation(GO:0065007);BP:metabolic process(GO:0008152);CC:protein-containing complex(GO:0032991);CC:cellular anatomical entity(GO:0110165);MF:ATP-dependent activity(GO:0140657);BP:reproductive process(GO:0022414);BP:cellular process(GO:0009987);BP:developmental process(GO:0032502);BP:biological process involved in interspecies interaction betwee…	hsa:5395;hsa:5378;hsa:124906602;hsa:124906601;hsa:27030;hsa:124901670;hsa:4292	Platinum drug resistance(hsa01524);Pathways in cancer(hsa05200);Colorectal cancer(hsa05210);Gastric cancer(hsa05226);Endometrial cancer(hsa05213);Mismatch repair(hsa03430);Fanconi anemia pathway(hsa03460)	COG0323	DNA mismatch repair protein Mlh1 OS=Homo sapiens OX=9606 GN=MLH1 PE=1 SV=	S477.0
P41162	1	0.0	GO:0043565;GO:0001227;GO:0008285;GO:0005634;GO:0005654;GO:0000785;GO:0000977;GO:0090571;GO:0017151;GO:0097011	BP:biological regulation(GO:0065007);CC:protein-containing complex(GO:0032991);MF:transcription regulator activity(GO:0140110);CC:cellular anatomical entity(GO:0110165);BP:cellular process(GO:0009987);MF:binding(GO:0005488);BP:response to stimulus(GO:0050896)	hsa:54738;hsa:440695;hsa:25803;hsa:2004;hsa:2005;hsa:2000;hsa:2001;hsa:2002;hsa:2120;hsa:2313;hsa:26298;hsa:1997;hsa:2078;hsa:1999;hsa:1998;hsa:390937;hsa:2113;hsa:2116;hsa:2117;hsa:2114;hsa:2115;hsa:2118;hsa:2119;hsa:2077;hsa:2551	GnRH signaling pathway(hsa04912);Pathways in cancer(hsa05200);Focal adhesion(hsa04510);Proteoglycans in cancer(hsa05205);Ras signaling pathway(hsa04014);Human cytomegalovirus infection(hsa05163);Human T-cell leukemia virus 1 infection(hsa05166);MAPK signaling pathway(hsa04010);Leishmaniasis(hsa05140);Insulin signaling pathway(hsa04910);Cellular senescence(hsa04218);Prostate cancer(hsa05215);Endom…		ETS translocation variant 3 OS=Homo sapiens OX=9606 GN=ETV3 PE=1 SV=	S159.0
P41208	1	0.0	GO:0005783;GO:0032795;GO:0071942;GO:0051028;GO:0051301;GO:0036064;GO:0045177;GO:0005813;GO:0044615;GO:0005814;GO:0005815;GO:0005654;GO:0005509;GO:0032465;GO:0005794;GO:0032391;GO:0031683;GO:0000278;GO:0048193;GO:0008017;GO:0006289;GO:0007283;GO:0030008;GO:0097729;GO:0005829;GO:0070390;GO:0007099;GO:0015031	BP:biological regulation(GO:0065007);BP:metabolic process(GO:0008152);CC:protein-containing complex(GO:0032991);CC:cellular anatomical entity(GO:0110165);BP:reproductive process(GO:0022414);BP:cellular process(GO:0009987);BP:developmental process(GO:0032502);BP:localization(GO:0051179);MF:binding(GO:0005488);BP:response to stimulus(GO:0050896)	hsa:801;hsa:164633;hsa:1069;hsa:1068;hsa:805;hsa:1070;hsa:7125;hsa:7134;hsa:810;hsa:103910;hsa:83698;hsa:91860;hsa:808;hsa:163688;hsa:56344;hsa:57010;hsa:10627;hsa:10398	Calcium signaling pathway(hsa04020);GnRH signaling pathway(hsa04912);Adrenergic signaling in cardiomyocytes(hsa04261);Pathways in cancer(hsa05200);Vascular smooth muscle contraction(hsa04270);Focal adhesion(hsa04510);Glioma(hsa05214);Rap1 signaling pathway(hsa04015);Regulation of actin cytoskeleton(hsa04810);Hypertrophic cardiomyopathy(hsa05410);Dilated cardiomyopathy(hsa05414);Nucleotide excisio…	COG5126	Centrin-2 OS=Homo sapiens OX=9606 GN=CETN2 PE=1 SV=	S20.0
P41227	2	13.25656747473712	GO:0005730;GO:0005829;GO:0031415;GO:0006474;GO:2000719;GO:1990189;GO:0043022;GO:0004596;GO:1990190	BP:biological regulation(GO:0065007);BP:metabolic process(GO:0008152);CC:protein-containing complex(GO:0032991);CC:cellular anatomical entity(GO:0110165);MF:binding(GO:0005488);MF:catalytic activity(GO:0003824)	hsa:84779;hsa:8260;hsa:51126		COG0456	N-alpha-acetyltransferase 10 OS=Homo sapiens OX=9606 GN=NAA10 PE=1 SV=	S182.0;S186.0
P41743	1	0.6930727578558779	GO:0018105;GO:0006612;GO:0034351;GO:0061024;GO:0004698;GO:0043524;GO:0046326;GO:0032869;GO:0035556;GO:0043220;GO:0004697;GO:0005923;GO:0106310;GO:0042462;GO:0035089;GO:0045171;GO:0070062;GO:0120157;GO:0045747;GO:0005634;GO:0005543;GO:0005654;GO:0004674;GO:0043066;GO:0004672;GO:0046872;GO:0005524;GO:0048194;GO:0005737;GO:0006468;GO:0015630;GO:1903078;GO:0051092;GO:0016324;GO:0045197;GO:0070160;GO:…	BP:biological regulation(GO:0065007);BP:metabolic process(GO:0008152);CC:protein-containing complex(GO:0032991);CC:cellular anatomical entity(GO:0110165);BP:cellular process(GO:0009987);BP:developmental process(GO:0032502);BP:localization(GO:0051179);MF:binding(GO:0005488);MF:catalytic activity(GO:0003824);BP:response to stimulus(GO:0050896)	hsa:5584;hsa:5585;hsa:5586;hsa:5580;hsa:5581;hsa:5582;hsa:5583;hsa:9252;hsa:5588;hsa:5579;hsa:5578;hsa:8986;hsa:5590;hsa:6446;hsa:10110;hsa:23678;hsa:6198;hsa:6199;hsa:6196;hsa:6195;hsa:29941;hsa:207;hsa:10000;hsa:5567;hsa:100533105	Endocrine and other factor-regulated calcium reabsorption(hsa04961);Calcium signaling pathway(hsa04020);Chronic myeloid leukemia(hsa05220);GnRH signaling pathway(hsa04912);Adrenergic signaling in cardiomyocytes(hsa04261);Acute myeloid leukemia(hsa05221);Taste transduction(hsa04742);Thyroid hormone signaling pathway(hsa04919);NOD-like receptor signaling pathway(hsa04621);Platinum drug resistance(h…		Protein kinase C iota type OS=Homo sapiens OX=9606 GN=PRKCI PE=1 SV=2	T412.0
P42166	3	0.0	GO:0005634;GO:0005635;GO:0045296;GO:0006355;GO:0000785;GO:0003677;GO:0005521	BP:biological regulation(GO:0065007);CC:cellular anatomical entity(GO:0110165);MF:binding(GO:0005488)	hsa:7112			Lamina-associated polypeptide 2, isoform alpha OS=Homo sapiens OX=9606 GN=TMPO PE=1 SV=	S168.0;S66.0;S67.0;S310.0;T160.0;T74.0
P42167	1	0.0	GO:0016021;GO:0005635;GO:0031965;GO:0003677	CC:cellular anatomical entity(GO:0110165);MF:binding(GO:0005488)	hsa:7112			Lamina-associated polypeptide 2, isoforms beta/gamma OS=Homo sapiens OX=9606 GN=TMPO PE=1 SV=	S306.0
P42566	1	0.0	GO:0016197;GO:0006897;GO:0043231;GO:0006895;GO:0019065;GO:0005829;GO:0031593;GO:0016235;GO:0048268;GO:0005509;GO:0005886;GO:0030132	CC:protein-containing complex(GO:0032991);CC:cellular anatomical entity(GO:0110165);BP:cellular process(GO:0009987);BP:localization(GO:0051179);BP:viral process(GO:0016032);MF:binding(GO:0005488)	hsa:30844;hsa:30845;hsa:30846;hsa:10938;hsa:58513;hsa:9185;hsa:2060;hsa:6453;hsa:50618;hsa:85021	Endocytosis(hsa04144)		Epidermal growth factor receptor substrate 15 OS=Homo sapiens OX=9606 GN=EPS15 PE=1 SV=	S108.0;S814.0;S324.0;S796.0;T777.0
P46013	8	3.2748512121056805	GO:0008022;GO:0016604;GO:0005730;GO:0005634;GO:0000793;GO:0051983;GO:0007088;GO:0007049	BP:biological regulation(GO:0065007);CC:cellular anatomical entity(GO:0110165);BP:cellular process(GO:0009987);MF:binding(GO:0005488)	hsa:4288			Proliferation marker protein Ki-67 OS=Homo sapiens OX=9606 GN=MKI67 PE=1 SV=2	S1679.0;S584.0;S1740.0;S2466.0;S2105.0;S1131.0;S2344.0;S2223.0;S1861.0;S1253.0;S2708.0;S2588.0;S2828.0;S713.0;S1376.0;S538.0;S308.0;S357.0;T856.0;T861.0;T543.0;T1335.0;T1091.0
P46019	1	0.0	GO:0005975;GO:0005977;GO:0005964;GO:0016310;GO:0005829;GO:0016301;GO:0004689;GO:0036211;GO:0005516;GO:0005886;GO:0006091	BP:metabolic process(GO:0008152);CC:protein-containing complex(GO:0032991);CC:cellular anatomical entity(GO:0110165);BP:cellular process(GO:0009987);MF:binding(GO:0005488);MF:catalytic activity(GO:0003824)	hsa:5255;hsa:5256;hsa:5257	Calcium signaling pathway(hsa04020);Insulin signaling pathway(hsa04910);Glucagon signaling pathway(hsa04922)		Phosphorylase b kinase regulatory subunit alpha, liver isoform OS=Homo sapiens OX=9606 GN=PHKA2 PE=1 SV=	S1015.0
P46379	2	0.0	GO:0006915;GO:0006325;GO:0005634;GO:0030154;GO:0002376;GO:0007283;GO:0005576	BP:immune system process(GO:0002376);CC:cellular anatomical entity(GO:0110165);BP:reproductive process(GO:0022414);BP:cellular process(GO:0009987);BP:developmental process(GO:0032502)	hsa:4738;hsa:7917;hsa:7311	Ubiquitin mediated proteolysis(hsa04120);Coronavirus disease - COVID-19(hsa05171);Parkinson disease(hsa05012);Shigellosis(hsa05131);Pathways of neurodegeneration - multiple diseases(hsa05022);Mitophagy - animal(hsa04137);Ribosome(hsa03010);Kaposi sarcoma-associated herpesvirus infection(hsa05167)		Large proline-rich protein BAG6 OS=Homo sapiens OX=9606 GN=BAG6 PE=1 SV=2	S113.0;S964.0;S973.0
P46777	1	6.62828373736856	GO:0022626;GO:0005783;GO:0022625;GO:0050821;GO:0010628;GO:0045202;GO:0048027;GO:0000027;GO:0005737;GO:0005654;GO:0005925;GO:0070062;GO:0005730;GO:0005634;GO:0016020;GO:2000059;GO:0003735;GO:0003730;GO:1904667;GO:0002181;GO:1901796;GO:0045727;GO:0006364;GO:0042273;GO:0008097;GO:0031625;GO:0032991;GO:0005840;GO:0005829;GO:1990904;GO:1990948;GO:0003723;GO:2000435;GO:0006412	BP:biological regulation(GO:0065007);BP:metabolic process(GO:0008152);CC:protein-containing complex(GO:0032991);CC:cellular anatomical entity(GO:0110165);MF:structural molecule activity(GO:0005198);BP:cellular process(GO:0009987);MF:molecular function regulator activity(GO:0098772);MF:binding(GO:0005488)	hsa:6125	Coronavirus disease - COVID-19(hsa05171);Ribosome(hsa03010)	COG0256	60S ribosomal protein L5 OS=Homo sapiens OX=9606 GN=RPL5 PE=1 SV=3	S185.0
P47974	2	6.62828373736856	GO:2000737;GO:0071385;GO:0009611;GO:0048103;GO:0010629;GO:1901991;GO:0005737;GO:0000288;GO:0043488;GO:0071356;GO:0005634;GO:0044344;GO:1900153;GO:0006402;GO:0046872;GO:0033077;GO:0045577;GO:0061014;GO:0061158;GO:0060216;GO:0035019;GO:0045599;GO:0071364;GO:0097011;GO:0071560;GO:0003723;GO:0006417;GO:0030097;GO:0035925;GO:0070371	BP:immune system process(GO:0002376);BP:biological regulation(GO:0065007);BP:metabolic process(GO:0008152);CC:cellular anatomical entity(GO:0110165);BP:cellular process(GO:0009987);BP:developmental process(GO:0032502);BP:multicellular organismal process(GO:0032501);MF:binding(GO:0005488);BP:response to stimulus(GO:0050896)	hsa:678;hsa:7538;hsa:677	Human T-cell leukemia virus 1 infection(hsa05166);Cellular senescence(hsa04218);Kaposi sarcoma-associated herpesvirus infection(hsa05167)	COG5063	mRNA decay activator protein ZFP36L2 OS=Homo sapiens OX=9606 GN=ZFP36L2 PE=1 SV=3	S57.0;S75.0
P48436	1	6.62828373736856	GO:0060008;GO:0060009;GO:0050680;GO:0008584;GO:0001501;GO:0001502;GO:0007165;GO:1902894;GO:0030502;GO:0061145;GO:0014032;GO:0065003;GO:0007219;GO:0014036;GO:0097065;GO:2000138;GO:0030916;GO:0032331;GO:0030850;GO:0032332;GO:0030857;GO:2000741;GO:0045662;GO:0002062;GO:0003415;GO:0030858;GO:0002067;GO:0072197;GO:0003413;GO:0042127;GO:0010463;GO:0060018;GO:0007283;GO:0007173;GO:0010634;GO:0051216;GO:…	BP:biological regulation(GO:0065007);BP:metabolic process(GO:0008152);CC:protein-containing complex(GO:0032991);MF:transcription regulator activity(GO:0140110);CC:cellular anatomical entity(GO:0110165);BP:reproductive process(GO:0022414);BP:cellular process(GO:0009987);BP:developmental process(GO:0032502);BP:multicellular organismal process(GO:0032501);BP:growth(GO:0040007);BP:localization(GO:005…	hsa:9580;hsa:55553;hsa:11063;hsa:26959;hsa:8403;hsa:116036062;hsa:6665;hsa:6664;hsa:11166;hsa:6666;hsa:6660;hsa:6662;hsa:6663;hsa:3149;hsa:6659;hsa:6658;hsa:64321;hsa:23152;hsa:6657;hsa:6656;hsa:6736;hsa:54345;hsa:83595;hsa:83439;hsa:30812	Acute myeloid leukemia(hsa05221);Spinocerebellar ataxia(hsa05017);Pathways in cancer(hsa05200);Cushing syndrome(hsa04934);Human papillomavirus infection(hsa05165);Basal cell carcinoma(hsa05217);Breast cancer(hsa05224);Colorectal cancer(hsa05210);Gastric cancer(hsa05226);Arrhythmogenic right ventricular cardiomyopathy(hsa05412);Prostate cancer(hsa05215);Thyroid cancer(hsa05216);Adherens junction(h…		Transcription factor SOX-9 OS=Homo sapiens OX=9606 GN=SOX9 PE=1 SV=1	S223.0;T236.0
P49006	1	0.0	GO:0005737;GO:0007015;GO:0016020;GO:0008283;GO:0003779;GO:0051015;GO:0008284;GO:0005516;GO:0005886;GO:0007417	BP:biological regulation(GO:0065007);CC:cellular anatomical entity(GO:0110165);BP:cellular process(GO:0009987);BP:developmental process(GO:0032502);MF:binding(GO:0005488)	hsa:4082;hsa:65108	Leishmaniasis(hsa05140);Fc gamma R-mediated phagocytosis(hsa04666);MicroRNAs in cancer(hsa05206)		MARCKS-related protein OS=Homo sapiens OX=9606 GN=MARCKSL1 PE=1 SV=2	S22.0
P49247	1	-16.61	GO:0043231;GO:0005829;GO:0019693;GO:0006098;GO:0048029;GO:0006014;GO:0009052;GO:0004751;GO:0042802	BP:metabolic process(GO:0008152);CC:cellular anatomical entity(GO:0110165);BP:cellular process(GO:0009987);MF:binding(GO:0005488);MF:catalytic activity(GO:0003824)	hsa:22934	Biosynthesis of amino acids(hsa01230);Carbon metabolism(hsa01200);Metabolic pathways(hsa01100);Pentose phosphate pathway(hsa00030)	COG0120	Ribose-5-phosphate isomerase OS=Homo sapiens OX=9606 GN=RPIA PE=1 SV=3	S106.0
P49327	1	0.0	GO:0006633;GO:0047451;GO:0006954;GO:0030224;GO:0030223;GO:0031177;GO:0090557;GO:0004313;GO:0004320;GO:0071353;GO:0002068;GO:0030879;GO:0005794;GO:0008693;GO:0047117;GO:0042587;GO:0005886;GO:0008611;GO:0008659;GO:0016295;GO:0016296;GO:0004316;GO:0004317;GO:0004314;GO:0004315;GO:0005829	BP:metabolic process(GO:0008152);CC:cellular anatomical entity(GO:0110165);BP:cellular process(GO:0009987);BP:developmental process(GO:0032502);MF:binding(GO:0005488);MF:catalytic activity(GO:0003824);BP:response to stimulus(GO:0050896)	hsa:57687;hsa:1429;hsa:54995;hsa:22949;hsa:51102;hsa:9540;hsa:B005_4665;hsa:10493;hsa:2194	Fatty acid metabolism(hsa01212);Biosynthesis of cofactors(hsa01240);Fatty acid elongation(hsa00062);AMPK signaling pathway(hsa04152);Fatty acid biosynthesis(hsa00061);Metabolic pathways(hsa01100);Insulin signaling pathway(hsa04910);Biotin metabolism(hsa00780);p53 signaling pathway(hsa04115);Alcoholic liver disease(hsa04936)	COG3319;COG3321	Fatty acid synthase OS=Homo sapiens OX=9606 GN=FASN PE=1 SV=	S1411.0;T2204.0
P49736	1	0.0	GO:0042393;GO:0071162;GO:0019899;GO:0000781;GO:0030174;GO:0000785;GO:0016887;GO:0003677;GO:0003678;GO:0007049;GO:0005737;GO:0042555;GO:0090102;GO:0005634;GO:0071353;GO:0005654;GO:0006260;GO:0046872;GO:0006268;GO:0003697;GO:0005524;GO:1902975;GO:1905775;GO:0016787;GO:0006915;GO:0000727;GO:0005694;GO:0006334;GO:0006270;GO:0003688;GO:0005664	BP:biological regulation(GO:0065007);BP:metabolic process(GO:0008152);CC:protein-containing complex(GO:0032991);CC:cellular anatomical entity(GO:0110165);MF:ATP-dependent activity(GO:0140657);BP:cellular process(GO:0009987);BP:developmental process(GO:0032502);MF:binding(GO:0005488);MF:catalytic activity(GO:0003824);BP:response to stimulus(GO:0050896)	hsa:4176;hsa:84515;hsa:4174;hsa:4175;hsa:4172;hsa:4173;hsa:4171;hsa:254394	Cell cycle(hsa04110);DNA replication(hsa03030)	COG1241	DNA replication licensing factor MCM2 OS=Homo sapiens OX=9606 GN=MCM2 PE=1 SV=	S13.0;S139.0
[truncated: 508 more rows]
